# Supplementary material for: Genome-Wide Microsatellite Identification in the Fungus Anisogramma anomala Using Illumina Sequencing and Genome Assembly
Source: PLoS One. 2013 Nov 27;8(11):e82408. doi: 10.1371/journal.pone.0082408 (PMC3842260; doi:10.1371/journal.pone.0082408)
Supplement: Table S1 — A genome-wide database of microsatellite loci in A. anomala. (XLSX) [file pone.0082408.s001.xlsx]

## Sheet: Table S1
Table S1. A genome-wide database of microsatellite loci in Anisogramma anomala
ID	SSR type	SSR	FORWARD PRIMER (5'-3')	Tm(°C)	size	REVERSE PRIMER (5'-3')	Tm(°C)	size	PRODUCT size (bp)
Aa00001	p1	(A)17	TTTTTACTACGAACCGCAAGAT	58.032	22	GAACTTTTATCATAAGCGCTCG	58.248	22	236
Aa00002	p2	(AT)7	TGGATGAAAATAATAAATCGGC	58.033	22	GGTTGGTTTATGAAACAGAATG	56.219	22	234
Aa00003	p1	(A)14	ATGACGTCGTTCTTTTCCTTT	57.853	21	CCCACTATTTTGTACCACTCGT	58.061	22	258
Aa00004	p1	(A)13	AAAGGCGTTTTACAACCAGTTA	57.949	22	TAAACAAGCTTGGAATTCAGGT	57.94	22	200
Aa00005	p1	(T)10	GAACGATCATTTTTGTCCCTTA	58.113	22	TAAATTACTAAGGCGAACCTCG	57.707	22	138
Aa00006	p1	(A)10	TTAACGGGATCGATCATTTATT	57.551	22	TTCTAATATTTAGGAGTGGGCG	57.523	22	264
Aa00007	p3	(TCG)9	ATTATCACAGTTGTCGTCATCG	57.632	22	AACCGGTCTTTAACACCCTATT	58.034	22	238
Aa00008	p1	(A)10	ACTTTTACCAACATTACGGGTG	57.991	22	GGCTTTTCGAATACAAACTGAC	57.939	22	211
Aa00009	p1	(T)10	CGGAATCGTTGTTTATAAGAGC	57.983	22	GTCAGTAAAGCCTAACAGTGCC	58.086	22	230
Aa00010	p2	(AT)6	CAAAACTTGATGGTAAGGAGGA	58.238	22	CAACAAAGGCTTCGCTTATAGT	57.815	22	224
Aa00011	p2	(TA)6	TTTTTATTGACTGATGTTGCAAGT	57.949	24	GAACTTGAATTGAAAACCCGTA	58.163	22	236
Aa00012	p1	(T)21	CCATATATGTAATGTTTCCCCC	57.169	22	TGGCCAATTAATGTTTGTGATA	57.973	22	276
Aa00013	p1	(A)11	GTTAGGGTCTTTACCACCATCA	57.983	22	GTCCTTACGCCAATATTACCAA	58.091	22	248
Aa00014	c	(A)10tggaatattaa(T)11	ACGCTTCTTGGATAGAGAACTG	57.778	22	GAGAACCCTCACTTGATCAGAA	58.377	22	201
Aa00015	c	(T)10ccatttaccgacaaagaccttgggactacgtattctttcgcta(T)10	TGGTTATTGTTGAGAACGTTGA	58.201	22	TGGAAAGCTCCATTTCAATAGT	57.888	22	204
Aa00016	p1	(A)11	ACTCCTCCTTTCGCTAAATCTT	57.768	22	TCCAATTAAGGAGGGGTATTTT	57.978	22	156
Aa00017	p1	(A)11	ACTTAACACACTGTCAAACCCC	58.018	22	TTTAGGGCATAAGATACGCATT	57.893	22	235
Aa00018	p1	(T)10	GCACGTAACGGGTTAGGTATTA	58.164	22	GGTGAATCCTTTTCGATAGTGT	57.233	22	259
Aa00019	p1	(A)10	TCTTAAGAACATGAAGTTTTGGAA	57.228	24	TCCGGGTTATACTGGAAATAAT	56.666	22	245
Aa00020	p1	(T)12	TCCTCTCGGTAAAGGTTATTGA	57.889	22	CAAACAGGCGAAAAGGATATAA	58.331	22	278
Aa00021	p1	(T)11	CACATTAACGCTGTGTGTCTTT	57.896	22	TTATGCTAGACATTAGGGCGAT	57.957	22	264
Aa00022	p1	(A)10	ACGACCTATTTTTCTCAACGAC	57.433	22	AAAGTTCCTGTATGTTAGGCCA	57.828	22	224
Aa00023	p3	(GTA)13	TAAGGTATAGGGTGAAGCCAAA	57.85	22	CACAGGATTTTTAGGGTGTCAT	57.983	22	265
Aa00024	p1	(T)15	TATAGGGATGATTATCGAACGG	57.992	22	CTTCGAGGGAATGTAAATATGG	57.662	22	244
Aa00025	p1	(T)13	ACGAATTCTACGTAACGACCTG	58.338	22	AAACGTCGAATTGTTGTTTTCT	57.853	22	248
Aa00026	p1	(A)10	ACACGGTGTTATCGAAAGAGTT	57.804	22	TTTTTACGGGTTGTTTCTTGTT	57.792	22	272
Aa00027	p1	(T)12	CACCAAATATTGAACGCTTTTT	58.248	22	TTTCCTAAGAAGCCAAATTACG	57.682	22	270
Aa00028	p1	(T)10	GGTCAGAAACAACTCGAATCAT	58.174	22	GAAACGATTTCAAATGAACGAT	58.113	22	207
Aa00029	p1	(A)11	TTTGGTGTAAAGGTTAGGTTCG	58.237	22	ACGAAGGTATCGCTATTGAAAA	57.983	22	234
Aa00030	p2	(TA)6	GTCAGCTCTTGAGGATTGAAAC	58.055	22	ACAAGTCCTCTTGCGAAAATAA	58.077	22	214
Aa00031	p1	(A)14	GTAGAAATAACCCGTCAACGAA	58.188	22	AAAACATGTCGTCGTTGTAATG	57.628	22	272
Aa00032	p1	(A)10	GGAATTGAAAGGGATCTAGCTT	57.935	22	CACTTATATTGCAGTCCCACAA	57.719	22	226
Aa00033	p1	(A)11	GCGTTGACGTTTAGAAGCTAAT	57.814	22	CCACAAAGGAACTTTCAGACTC	57.964	22	277
Aa00034	p1	(A)11	ATCACCTTTTGAATATGGATCG	57.948	22	TGGTTCCTTTTACACTTGAAGG	58.288	22	263
Aa00035	p2	(TA)9	GGGTGACATACAGTTAACCCAC	58.227	22	GTAGACTCATAATCCCCTTCCC	57.977	22	150
Aa00036	p1	(T)12	TAAACTTCAAATTAAACCGCGT	57.967	22	CGAAATTGTAACCAAAAGAAGC	58.008	22	212
Aa00037	p1	(T)10	AGTCTAGGGTCATATTGGCGTA	57.8	22	TCACTGCAAAAACAACAAAGTC	57.989	22	266
Aa00038	p1	(A)14	TTTCATAAAACATGCCAGAGGT	58.629	22	TTATACCTTAAAGGGCAGCAGA	58.116	22	276
Aa00039	p1	(A)11	CGATAATTTACTCCGGAAAATG	57.738	22	CTCAGTTTGGACAAGTGGATCT	58.308	22	221
Aa00040	c	(T)10(A)10	GTTCTCTCAATTACAGCGGTTC	58.008	22	TTGGTTGTTTGGTCATTGTAAA	57.981	22	193
Aa00041	p1	(T)12	CCTTTTAACCTTCCCAATGTTT	58.481	22	TTCCGCAATATCCTTTTACAGT	57.848	22	238
Aa00042	c	(A)15cgaagttcctacgctcaataacttataataataaataacttttaaccttaccttttaaactaaacctttacacatatttcac(T)10	AGCGTTAGGATTAACCATCAAA	57.848	22	GCGATTTTTAGTGTTTTCGTTC	58.007	22	251
Aa00043	c	(T)11(A)15	CCATTCTAAAGCAAGTAAACCG	58.033	22	GAAGTGGTTCCGTTACATGAAT	57.982	22	263
Aa00044	p1	(T)11	TTATCGAACCTAACGCTTGAAC	58.457	22	TAAAGACGAGTCCGTGAAAACT	58.061	22	150
Aa00045	p2	(TA)6	CTAATACAACAGGAAACGAGGC	57.965	22	TTTTTGACTTTCAAGAAACGGT	57.966	22	196
Aa00046	c*	(TA)9(A)10*	CCACTGCTTATTCCTATCCTGA	58.353	22	GAACCGCGTAAAGAAATATGAC	57.847	22	280
Aa00047	p2	(TA)10	CATTGAATTGGTTACTTTCCGT	58.052	22	CCAATAACTTCTTTTATCTACGGC	57.649	24	215
Aa00048	p1	(C)12	GCTTTCAAGTTTGGTAAAAACG	58.057	22	CTCAGAAATGGTTATTTCGCAC	58.766	22	200
Aa00049	p1	(A)11	TTACGGAGAAATCCATGAAATC	58.062	22	GGCGTATAACCTATTGGAAACA	58.091	22	265
Aa00050	p1	(G)13	CCAAAGCTAAAACCGATTGATA	58.331	22	GTATAACACGTATTCCTTGCCG	58.59	22	254
Aa00051	p1	(A)17	CTCTTGGGGAATTCTTTCTTCT	58.028	22	ACCTCAACCTCAAATTGACAAC	58.082	22	235
Aa00052	p1	(T)10	CCCGGTATATATTCCTCCTTTT	57.556	22	AGTTGTTAAAAATGTTGACCGC	58.237	22	204
Aa00053	p1	(A)11	GAAGAGACAGACACACGTTGAA	57.988	22	AAAGCGCTAAAGAAGGGTTAAT	57.804	22	183
Aa00054	p1	(T)10	AATATTGAGGTGAAAACATGCC	58	22	ACTTCGCATTCTTTTAGAGCCT	58.74	22	132
Aa00055	p1	(A)10	ATGTGCGGTGACTATACATACG	57.626	22	TCGCGTTATAAGATACCTGCTT	58.14	22	158
Aa00056	p1	(C)10	GGTCACGTAACGAGTGTGAGTA	57.817	22	TTTCGCAACTACCATACCTTTT	57.899	22	254
Aa00057	p1	(A)18	CCGAATGATGCAGCTATTTACT	58.434	22	AGGATAGTAAAGACCCTCTCGC	58.077	22	218
Aa00058	p1	(A)10	ATATGGTCGGTTATCAGTCGAG	58.098	22	TTAAGTCGGTTTCCTTATCCTG	57.469	22	239
Aa00059	p1	(A)17	ACTTGGAAAGTGGCAACTGTAT	57.804	22	CCAAGTTGTTGAAGTTAAAGGC	57.991	22	218
Aa00060	p3	(ATT)14	ACACCATCTAGTGCCCAGATAC	58.082	22	ATATGTGGCTTTGTTACGTTCC	58.076	22	273
Aa00061	p2	(AT)6	AAGAGCCTTAACGAAATTATTGAA	57.748	24	CGTAAGGATTTCACTTTGAAGG	57.941	22	251
Aa00062	p1	(T)10	GGTCTACACACTCCTCAACCAT	58.038	22	GCCGAAAATATGACGATTTTTA	58.212	22	181
Aa00063	p1	(A)10	TTGAAACCATTAGAGTATCCCG	58.138	22	ATTACAAAGTGGTACGCTCTGG	58.338	22	270
Aa00064	p1	(T)13	AAGACATAGGATCTCGGTCAGA	57.881	22	CTGGTTTCATTGGAATATTATGG	57.484	23	209
Aa00065	p1	(A)13	TGCTTTTCGGAGAGTTACAAAT	58.077	22	TGTTCTGAAGCCATATTACGTG	57.863	22	109
Aa00066	p1	(A)10	TTCCTTGTCTTACTTGAACCGT	57.921	22	CTATATTAGTAGTGGGAGCCGC	57.195	22	202
Aa00067	p1	(T)10	CTGACGCGCTGTATAACAAATA	58.101	22	CTGCACTCTAACCGTGAAAAAT	58.451	22	271
Aa00068	p2	(AT)6	CCGAATGATCTTTGCTCTTAAC	58.026	22	GCTGCAATATCGAATAGAAAGAA	57.773	23	180
Aa00069	p1	(T)14	ACAAGTCTTATAAGGCATCCGA	57.913	22	TACTGTCACCATATACCAAGCG	57.746	22	242
Aa00070	p1	(C)10	CAGAGTTGGATTCCTGGAAATA	58.188	22	TATCTAAAAAGAGGGGGAGGTC	57.802	22	212
Aa00071	p1	(A)13	CGGCCCATTAAAGTTAAAAATA	57.423	22	ATAACGGTGATAAAGTGAACGG	58.077	22	221
Aa00072	c	(A)10ttataaggcccaattggaataataggcttttgaaatggtgtcgcggtcaggctttcattaaacaagtacagttttg(A)16	GCAGGTAGTAGGTTATCAAGCG	58.126	22	TCCGCGATTATTCCACTATTAT	57.71	22	252
Aa00073	p1	(A)13	ATAAATTACGAGTGAAATCGGC	57.384	22	TATTCCCACGGCTAACTATACG	58.248	22	222
Aa00074	p2	(AT)7	AGGGGATAAATTAACCGATTTT	57.147	22	GTAAGTGGACCGAGTTTTGAAG	57.921	22	184
Aa00075	p1	(T)11	ACCTTACAATAAAACCAAGCACT	56.254	23	TCGAACTTTTATAATAGGTACCGC	57.992	24	251
Aa00076	p1	(T)10	AAAGAAAAGTAGTAGGCCGGTT	57.655	22	GTTTTGGAATGATGAATACGCT	58.138	22	248
Aa00077	p1	(T)10	CATGACTTTGGAGATTTCGATT	58.188	22	AAACCTAGAACAATGCATCCAC	58.124	22	276
Aa00078	p1	(A)10	TTTGGATGTGGTTTGGTTTAAT	58.274	22	AAATGGGGGCGATATAGTTAGT	58.025	22	229
Aa00079	p1	(T)11	TCCGCAGACATAGGAACTTTAT	57.913	22	ATTACGATAATTACGGCCCTTT	58.087	22	235
Aa00080	p1	(T)10	ATCTCCTGTTGATGTGGATACC	57.852	22	AGAGCAGTATAATCGGTGGAAA	57.913	22	203
Aa00081	p1	(T)10	TGCTATGATCTTATCGTTGTCG	57.953	22	AGCTTGCTGGTTAATACGGTAA	58.056	22	275
Aa00082	p1	(T)10	CGGTTTATGTTTTGAATGATTGT	57.995	23	TCAATCCATAATATCAACGCAA	58.061	22	279
Aa00083	p1	(A)10	CGAAACTCTTCATTTTCCAAAC	57.914	22	TGTTCGTTTAAAATGGATGACA	58.071	22	265
Aa00084	p1	(T)10	ATTATAGAAGGAAGGGTTGCGT	58.247	22	AATTTCAATTTTCCGAATGATG	57.992	22	205
Aa00085	p1	(A)11	GGGCGGCATATTACTTTTATTA	57.394	22	TCGTAACCATTCTACTCCTTCC	57.379	22	161
Aa00086	p1	(A)10	TAAGTCCGTGAATTTAAACGCT	58.032	22	TAAAAGGTTCACGGCTTTGTAT	57.899	22	255
Aa00087	p1	(T)14	TTACGATATTATTCGCGAGGAC	58.309	22	ATGAAGGTATTTGAAACGCAAT	57.712	22	256
Aa00088	p1	(T)14	ATTAAACCGAACCGTCTTGATA	57.713	22	CAGGTGTTGGATAAAACTCACA	57.665	22	189
Aa00089	p1	(A)17	TGATTTGAATTTTGGAATAGGG	57.993	22	AATAACCATCGATCAAAACGTC	58	22	229
Aa00090	p1	(T)10	CGAAAAGCTTTGTTATTCCTGT	57.656	22	GGTACCAATATCGTAAACGACG	58.457	22	278
Aa00091	p2	(AT)8	TAATACCACAATTAAGTCCGGC	58.091	22	TCGTGTTTACCGTAATGTTTGA	58.149	22	144
Aa00092	p2	(AT)6	GGTCGATTACAAAAAGCTGAAG	58.077	22	TTAAAACGCCAAGTAAGGGTTA	57.967	22	253
Aa00093	p1	(T)10	TTTATTGGCTTGTCGATTAAGG	58.331	22	ACATACTTTCTTTTCCGCTTGA	58.077	22	253
Aa00094	p1	(T)15	TCGCTGCCGTAAAGTTAATATC	58.486	22	ATCATTAACTCCGCAAATGTCT	57.773	22	166
Aa00095	p1	(T)14	CCAAATAACGTGAATCTTGGTT	58.052	22	CATGTAAATTTAGCCGGAAAAG	57.919	22	155
Aa00096	p1	(T)10	AGCCCTCATTTTCTATATGGGT	58.068	22	TCGTATCCTATTATCACGGCTT	57.822	22	183
Aa00097	p1	(A)10	TGAGACCTAACCGAAACTCCTA	58.009	22	ATTGTCTGAATATTCCCCCTTT	57.91	22	209
Aa00098	p1	(T)10	CAAACGTTGCCCCTAGTATAAC	57.791	22	TGGTTTTTAGTTACTTGCGTCA	57.598	22	214
Aa00099	p1	(T)11	CCGTTAAGGAAAGTCGATTAGA	57.605	22	TCTTTACGGCTATCAAAAGGAA	58.092	22	262
Aa00100	p1	(A)15	ATTTcaaaggttgtcaccaatc	57.956	22	AAGGTTTTGACCTGAGCACTAA	58.061	22	237
Aa00101	p1	(T)10	TCCCCTAGCTGAATCTCTATCA	58.046	22	AATTGTCGAATATTCCATCGTC	57.948	22	279
Aa00102	p1	(T)15	GGGAGTTATTAATTCGAAGCCT	57.896	22	GTTCTTCCTGTATTGAAGACGC	58.008	22	135
Aa00103	p1	(A)10	AACTTGCCGTACTTCAAGACTC	57.688	22	AAAGGCTACTTTCCGGTTACTC	58.058	22	257
Aa00104	p1	(A)10	TATGGTTTATGTGGCGATTACA	57.998	22	TGGGAAATATGAAGTGAAAACC	57.975	22	161
Aa00105	p1	(T)10	GCTTTCAATTTATCGGTTTTCA	58.308	22	ACTCCATATCTTTGCCTCTCAA	57.956	22	178
Aa00106	p1	(T)16	TCTGGATCAAAAATACCAGGAG	58.188	22	AATTTCTGACGAAGTACGCATT	57.964	22	255
Aa00107	p1	(A)16	ACGCCTTAGTACGTTATCATGG	58.237	22	AGCCGTATTTACCAAAGTTCAA	57.899	22	176
Aa00108	p1	(T)10	AATGCTAGCACTAGAAGGCTTG	58.015	22	TTGTTTCGAAAGTCTTAGCCTC	57.828	22	268
Aa00109	p1	(T)12	TCGATTTAAGCTTCATTGGATT	57.907	22	TGCTGTTAATACGAGCTTTGAA	57.824	22	243
Aa00110	p1	(A)10	AAACCTCAAACTCACCAAAGAA	57.895	22	TTGCATAATACCCTGAAAAACC	58.067	22	235
Aa00111	c	(T)12g(A)13	CTCTATAACGTTTTGCCAATCC	57.848	22	CCAGGATAGGATACCAAACTCA	58.072	22	211
Aa00112	p1	(A)12	ATAATAGTACGCGACCTTCCAA	57.873	22	TTGTATTATGATCTGGTGGGGT	58.188	22	221
Aa00113	p1	(A)11	CTCTCAATTTCGTAACCCTTTG	57.941	22	ATACTTTTGCCGAAACTCGTTA	58.032	22	194
Aa00114	p1	(A)10	ATTACGAATGAGTTCGACAACC	58.124	22	CCAACATCTGGCTTTATTTCAT	58.138	22	253
Aa00115	p1	(T)10	ATGCGTTAAAAACGATCAAGTT	57.898	22	AATTAAGTAAACGACGTTGCGT	57.973	22	265
Aa00116	p1	(T)11	TGGCCTGCTAGGTATGTAAACT	57.99	22	ACGATATTTTAGGCACCATGAA	58.521	22	276
Aa00117	p1	(A)13	CTTCTTCAGCCACTTTATCGAC	58.149	22	TGTCAGTCTAGTTAAACTTTCCCC	57.976	24	208
Aa00118	p1	(A)14	GATAGCATAAAAAGCCACTTCG	58.116	22	CTAAGCGTTGTAAAGCGAATTT	57.885	22	264
Aa00119	p1	(T)10	CGTCAGGTTTATTACCATTGCT	58.212	22	ATATTACCCATCGCCTTTCTTT	58.13	22	176
Aa00120	p2	(AT)6	TTTTCAGAAGTGGTTTCGATTT	57.914	22	GCAAAAATGAACTAAAGGGCTA	57.68	22	263
Aa00121	p1	(A)17	CCATAAGCGTGTGGAATTTAGT	58.212	22	TGTATACGCGAAAATATACCCC	57.999	22	215
Aa00122	p1	(T)11	GTAGATCCAGCCAGGTGTGTAT	58.082	22	TAGAGCAACCCATTTGAAATCT	57.888	22	270
Aa00123	p1	(T)11	CACGTAGGGATTAGGAGACTTG	57.895	22	AACCTTTATCCTCGGCTTCTAC	58.009	22	219
Aa00124	p1	(T)11	CCGAAATTTCTCCTATGATTGA	58.2	22	ATTCGCGTTGAAGTTAGAAAAG	57.791	22	171
Aa00125	c	(T)21(A)41	TAATACTTGAGTTGCGAGCCTT	58.237	22	TAACTGTAATCAGTGCCAGACA	56.021	22	242
Aa00126	p1	(T)11	GCGTTTCGATATTTTATAGCCA	58.364	22	ATTTTTCGGGGAAATATCAAGT	57.977	22	193
Aa00127	p1	(A)10	TTCTAAGGCGTGTTTTGTTTTT	58.057	22	GGGTCACTCTTCATTCTACAGC	57.935	22	201
Aa00128	p1	(A)10	TTTTCAGGTTAGCCGAAATAAA	58.024	22	TGACCTACTGCACAGCAAATAC	57.988	22	126
Aa00129	p1	(A)17	ACTGGAAAACTGTTAGGGGACT	58.2	22	ATCGAATTGCAACCATTTTTAC	58.067	22	191
Aa00130	p2	(AC)11	TTTGTGGAGCAATCTAAGGACT	58.009	22	GGTATTGCGAGTATTGAATGGT	58.025	22	263
Aa00131	p1	(A)10	ACTTTGTTAAAACGTTCGGAAA	57.925	22	CTTTTGGAAAAGGGATAAAACC	58.13	22	216
Aa00132	p1	(A)27	ATACGGACAGTAAAGACTGGGA	57.751	22	CTGCACAGTATGTAATTCTATTTCAA	56.881	26	235
Aa00133	p6	(ACGTTA)5	GTATTTCCCGCTTTCTTAGGTT	57.944	22	CCACATCCTCAAGTCTTTTACC	57.724	22	209
Aa00134	p1	(C)12	ACCCGGTAACCAATATAAAACC	58.153	22	CTTACCTCCACATAATGGGAAA	58.001	22	248
Aa00135	p1	(T)10	GTCCTTTTTCGATAAATTCCCT	57.741	22	GGATTTTTCAGAAAGTCCGAAT	58.626	22	271
Aa00136	p2	(TA)6	GGAATCATATTCGTCAAGCACT	58.213	22	TCCCCCATTTTCTCTCATAATA	57.583	22	264
Aa00137	p1	(A)16	AAATGTCGTTGTATGATTTTTCA	56.356	23	CCAGTGGATGAACTTCTGGTAT	58.055	22	258
Aa00138	p1	(A)10	CACTAAAGGCTCCTAAACTGGA	57.717	22	GTAAGGATAGGCCTACTTGGGT	57.768	22	280
Aa00139	p3	(CGG)5	GGTAAAGGAGGAAAAGGCTATG	58.353	22	TAAGTCCAAGTTTACCAGACGC	58.451	22	196
Aa00140	p1	(T)12	TTGTTTACATTTGAATGGGTGA	57.927	22	GAAATTTGTCACAGTTACCAACA	56.772	23	141
Aa00141	p1	(A)11	ACAATTCGTTAACGGTGCTATT	57.789	22	AACGGAACGTGTAACATAAACC	57.99	22	225
Aa00142	p3	(ATA)5	GTAGTTTGAAATCGGTTGGTTC	57.661	22	GTTCTGTTTCAGGACTTGGTGT	58.214	22	215
Aa00143	p2	(AT)6	ATTCCCTTCGGATAAAATGAGT	58.044	22	AGCCAATAGGTAGTTTTAGCCC	57.968	22	276
Aa00144	p1	(A)10	ATTATGGTAGCGGATCAAGTGT	57.659	22	TGATGAAAGTTTCGAAAAGGAT	57.862	22	103
Aa00145	p1	(T)11	AATCTCTTGAAGGGAGTAAGGC	58.053	22	TATTACTACTGGCTGAACGGGT	57.853	22	122
Aa00146	p1	(T)10	TAGTATTGTAAATGCAGCACGG	57.963	22	TCCTTTCGAACCACTTAGGTTA	57.941	22	209
Aa00147	p1	(T)10	ATCAGCCCATAACTTCGACTAA	57.913	22	GGGTCAAATTGAAATAGTACGC	57.712	22	200
Aa00148	p1	(T)13	ACAAACTAATTTTTCCAGCCAA	57.875	22	AATAAATGGGGATCTAATCGGT	57.822	22	276
Aa00149	p1	(A)10	GCGCATAGAACACATTTAGTCA	58.006	22	AAAATGAAGATTTCTCGTTTGC	57.575	22	267
Aa00150	p1	(A)10	GCCGACAAGATAAATAAAGTGC	57.982	22	CAATTCAACGTTATGAAACAACA	57.698	23	245
Aa00151	p1	(A)14	GGAAAATAATCCACGAAATCAA	57.992	22	GCGGATTTCATTTAAGTTTACG	57.918	22	242
Aa00152	p1	(T)10	ACGACCCGGTATATATTTCTCC	58.307	22	AAATAGGAAGGCCCGTATAAAA	58.188	22	260
Aa00153	p1	(A)10	CATTTTAGGAGTGTTGTGACCA	57.665	22	TGGAACTTCGATAATAAGGTGG	58.138	22	169
Aa00154	p1	(T)10	TCTAAAGGGATTAAGGAACTTTGA	57.656	24	AACGCGTTTTATATTTTCTTCG	57.649	22	227
Aa00155	p1	(A)18	AACAGCCCGACTTACGTAGATA	57.99	22	GGTTTTCTTTCGACTCTTGTTG	58.035	22	275
Aa00156	p1	(A)19	TACCGTGTGAACCCTTTCTATC	58.124	22	CCTATGGCTTAATTGACATCGT	58.163	22	166
Aa00157	p1	(T)10	TAAGGGAAAATTTTGGTGTTTG	58.092	22	GGTTATGTTAATCCACAACGGT	57.8	22	280
Aa00158	p1	(A)11	CAGGAGGTATTTGAGGAGATTG	57.814	22	AAGGTTTACGGTATAATAACGGG	57.638	23	142
Aa00159	p2	(TA)6	TTAGTCATTTCTTGGCGTTTTT	58.008	22	TTTAGCGTTTACCACTTCCCTA	58.033	22	253
Aa00160	p2	(AT)6	TTTCATTAGCCTCTAACGCTTC	57.873	22	CGAACCTATAAGCGTTTTGAAC	58.032	22	227
Aa00161	p1	(T)11	GTTGTTGGTGAATACAGGGTTT	57.893	22	AATATTGAATGACGTTGAGCCT	57.773	22	178
Aa00162	p1	(A)10	GATGTATGCATCGTCTCCATAA	57.602	22	TAGGTCCTTCTACTCAGCCGTA	58.175	22	216
Aa00163	p1	(T)10	AGGCGATCTTCTATCAAAAACA	58.026	22	TCGGATTCAATAGATTGACCTT	57.694	22	194
Aa00164	p3	(ATA)5	AATTAACCCTTTACGCTCACAA	57.899	22	TAATGATTTCCTGTTACTGGGG	58.001	22	270
Aa00165	p1	(T)14	AACTTTTTGATGTTAAATTTTCGG	57.872	24	AGAGGAACCTATTAAGCCTTCC	57.179	22	161
Aa00166	p1	(T)10	TTAAAGACCAAATCCCAACAAC	58.026	22	GTAATCGAACAAAGCCGTTAAG	58.032	22	232
Aa00167	p1	(T)11	TTTCGTATTTAACGGCTTTGTT	57.967	22	GCCTGAGTCCATGACAAATACT	58.201	22	162
Aa00168	p1	(G)14	TTTCGAAACGAAAATCTAAGGA	58.067	22	CCTGGTAATACTAGCCAAGCAC	57.99	22	278
Aa00169	p1	(C)12	GCCAAGACGAACGATATTTTTA	58.332	22	CGAGGATAAATGTGAAAGAAAA	56.172	22	183
Aa00170	p3	(GTT)8	AATATCTAGTTCGTGTTTGGGG	57.217	22	TGTTGAAAACAACAAAGTCTGG	57.843	22	280
Aa00171	p1	(T)15	GATTTCAAAGATCAAAGGTTCG	57.862	22	AATAACGATTACGGTTACGACG	58.164	22	223
Aa00172	p1	(A)12	GATCGGAAATATGGATTGGATA	57.777	22	GCCGTAAAAACGTGAAAACTAC	57.949	22	201
Aa00173	p2	(TA)6	CTAAACCCTTTAATCCCCGTAG	58.177	22	GGAAACCCAAAATCATTCATAA	57.857	22	258
Aa00174	p1	(T)10	CTTACCCTGGCTTTAAGGATCT	58.01	22	TCAATCCACGTGTCTTTAGGTT	58.627	22	142
Aa00175	p3	(ATA)5	TATAAAGCCGGGAATATTGAAA	57.76	22	CTTAGTCCATTCCAATAACCGT	57.217	22	229
Aa00176	p2	(TA)7	CCATGATAACGTTTCCAAAGTC	58.492	22	AATAATTCACAACCACGGGATA	58.25	22	180
Aa00177	p2	(AT)6	CTCAATGAATTTTTCCCTTGAA	58.225	22	GAATTACCATGTTACGAAGCAA	56.918	22	243
Aa00178	p1	(T)10	TCATGTGTATGCTAGATACTAAGTTCA	56.554	27	TCATTTCTTCAAAGACTTCATCA	56.649	23	183
Aa00179	p1	(A)10	TGGATCATTTAACATGCGTTAG	57.743	22	CTAACCTTCATGAATCAAGTTGC	57.952	23	268
Aa00180	p1	(A)10	ATGTAAAAAGGGCAATCAAATG	58.067	22	TTTTAGCAACCTGCGTATATGA	57.597	22	223
Aa00181	p1	(A)10	TTAAACCGGAAAAAGACTTGAA	57.984	22	GAATCTTCGATCTAAAACGTGG	57.888	22	179
Aa00182	p1	(A)10	GTATCTCTTCGAGGGAGAGGTT	57.984	22	CTTTCGTGGTTTTTAACAGGAG	57.992	22	261
Aa00183	p1	(A)19	AAGCGGGAAATAATAGAAGGAG	58.026	22	ACCGTATGACGTATCCTTTCTG	58.149	22	232
Aa00184	p1	(T)10	GCCAGTATTATATAACGCGCTC	58.047	22	AAGAAAACACGAAAAGACTTCG	57.743	22	242
Aa00185	p1	(G)12	GGCTACGTTTGTGTAAGCTTTT	57.732	22	TTCGGATATCCAATTTCGTAAG	58.152	22	205
Aa00186	p1	(A)10	CCTCGAAGTAAACATCGGTAAC	57.828	22	TTAACGCTCTTGCTATTTCCTC	57.873	22	278
Aa00187	p1	(A)10	ATTCGATAATGAGGTTGCAAAT	57.658	22	TTGTCGTATGAGGGGTAATCTC	58.072	22	236
Aa00188	p1	(T)10	ATACCCCGTCTTTCTTCTTGAT	58.163	22	TCAATCTCTGGGTTTCCTTTTA	57.863	22	219
Aa00189	p1	(A)10	AGTATATTTAATTGCGCAGGGA	57.893	22	AATGAAAAACAACAAGTCCACC	58.009	22	154
Aa00190	p1	(T)10	TATTGACAGGAAGGTTGAAGGT	57.724	22	CTGAATGAAACCGTAACTAGCC	57.965	22	195
Aa00191	p1	(A)11	GAACCAACACATTTAAAGCTCC	57.8	22	GTCCGTATTGAAAGGAATGAAA	58.113	22	280
Aa00192	p1	(A)10	ATGAAATAGATCCCGTGAGTTG	58.072	22	TGAAGGGTTCAAATAAGCTCTC	57.635	22	164
Aa00193	p1	(A)10	TAGGTTTAGCGGTAGCAGTAGC	57.973	22	CTACAGAAAAGAGGTGGTCCAG	57.992	22	239
Aa00194	p2	(AT)6	CGAATTCCGTTTTCATAATGTT	58.067	22	AACAAGCAGATATTGTGGCTTT	57.964	22	157
Aa00195	p1	(T)10	AGTTCGTGGGCTTTTGTTATTA	57.899	22	ATATCGACTATTTTCGGGTGAA	57.66	22	182
Aa00196	p1	(T)10	TCGTTTCTGGTATATCATTTTGAA	57.787	24	AATGAAAGACTCGTACGAAAGG	57.576	22	275
Aa00197	p1	(T)10	TCCTTGTTATGAGTTGGGATCT	57.668	22	CTAACCCGAAGCAAATGTAAAC	57.899	22	230
Aa00198	p1	(T)11	AAGTAGCGATAACCAACGTTTT	57.142	22	AGATTGAACACGTCAAAACACA	58.187	22	268
Aa00199	p1	(A)13	TACCTAAAAAGAAATCGACGGA	57.959	22	AAAGCATGGGTGTAATACGAAG	58.212	22	131
Aa00200	c	(T)10(A)11	GATTAGCTATTTATTTCCGCCC	58.268	22	TGAATCCTTCATTTACACCGTT	58.492	22	278
Aa00201	p1	(A)10	AGCGGTTTAATGAAACTATCCA	57.848	22	ATAACTTTACGCCAATCGAAGA	57.983	22	242
Aa00202	p1	(T)12	GCTTTTATTTTGGTTATGCGAG	58.048	22	AACGACTACGCAAATATAGGGA	57.873	22	229
Aa00203	p1	(T)10	AGTTACTCCGACAAGAAATTCG	57.576	22	TCCCAGAGGATTATACGTGTTC	58.072	22	188
Aa00204	p1	(T)11	ATCTTAGCGAAATCCGTGAATA	57.932	22	AAGCCTATCACAGGTCTTACCA	57.893	22	205
Aa00205	p1	(T)10	TGCTATTGTAAAATGCAATTCG	57.955	22	AGATAAAACGGTCATACACGCT	57.852	22	131
Aa00206	p1	(A)10	CATGAAGATGGGAATGAAAGAT	57.992	22	TTTATTATGTGCTTGCGCTTTA	57.808	22	183
Aa00207	p1	(T)10	TTTCTCGGCAATTCTTTATGAT	57.907	22	TTAAAGCAATGATTAATTGGGG	58.082	22	195
Aa00208	p1	(T)15	GGCTTATTGGACGTAACAGATG	58.653	22	TAAGGGCTGTTGATAAAGGAAA	57.959	22	124
Aa00209	p2	(AT)6	CATATCCACCACTTAACCACAA	57.426	22	AGCAGTTAGTGCGATACTTTCC	57.739	22	279
Aa00210	p3	(ATA)6	AAATTCATGTTTGAAAACCGTC	58.026	22	TTCGCTAGCTGATAATGAAACA	57.77	22	228
Aa00211	p1	(A)10	GGTTTGAGACCTTACCTACAGC	57.06	22	AATGCAATACCTTTCCAAACAT	57.575	22	242
Aa00212	p1	(A)10	GTTCGTTTGGACTACTGAAAGG	57.921	22	CAAATGCTGCGTATTTATTGAA	57.955	22	168
Aa00213	p1	(T)14	ATTTATTTCGCACCATTACAGG	58.091	22	GTCTAGCCAAATAAAGTCGTGC	58.101	22	270
Aa00214	p1	(T)13	TGATTTTAACGCTACGGATTTT	57.918	22	GTTGGCCTAATACACTGCAAAT	58.212	22	129
Aa00215	p1	(C)12	GATCGAAACGGATTTAACACAT	58	22	AACGCTTATTGTTTATAGGCCA	57.942	22	251
Aa00216	p1	(T)12	TATCGTAGGGCGGATTGTAATA	58.547	22	TCATTAACCCGGATATTATTATTTTT	57.622	26	277
Aa00217	p1	(A)10	CGGTTTTATTGTTACGGTAGGA	58.14	22	AAATTGCAGCCATAATGAAGAT	57.795	22	269
Aa00218	p1	(A)10	GAACATGTAAAAGGGAAATGGA	57.975	22	TTATAACACGCTCATATGCTGG	57.91	22	266
Aa00219	p1	(T)10	ATACCCTTCCAATCTTTTGGTC	58.384	22	TGTTCCTTTTCGGATTACAAAC	58.163	22	225
Aa00220	p1	(T)10	TACGCTAGTATAGCCGACCAAT	58.032	22	AGGAAATTAATAATGCGGACCT	58.13	22	261
Aa00221	p1	(A)12	CGTGTCATTAAGAGAAGGAAGG	58.009	22	TGTACAGCCCAAATTTCTTACC	58.188	22	235
Aa00222	p1	(C)11	TTTTGAGATTTTAATGATGGGG	57.993	22	GTAAAAACGAAACGTGGTTAGC	57.949	22	138
Aa00223	p1	(A)15	GAAAGATTCTTGGGAAAGACCT	57.891	22	TTGAAGAAGGAttcgtgaaaat	57.862	22	163
Aa00224	p1	(T)10	CACGGCCTTTAACTTTACTGAG	58.151	22	GGATCCTCAAGTGAATACCAAA	58.046	22	271
Aa00225	c	(T)10(A)13	ACGCAGGTTAAATACGAACACT	57.904	22	TCGTAGTTAGCAGGTTTTGGTT	58.016	22	205
Aa00226	p1	(A)10	TAGAAAAGAGATTTAACGCCCA	58.092	22	TACCTTAAAAACGGTTGCCTTA	57.967	22	232
Aa00227	p1	(G)10	CGGGTAAGAGGGTTTTCTAACT	57.928	22	TACTACATGCTTAGCTCTGCGA	58.059	22	271
Aa00228	p1	(T)10	CTTTTTCATTCAACGTTTCCAT	58.163	22	CAAAATACTTAATCGTAGCGCC	58.071	22	208
Aa00229	p1	(T)12	ATAAGTCGTCTTACGCAGGAAA	58.102	22	AACGAAGGGAAAACATTCATTA	57.688	22	267
Aa00230	p2	(AT)6	GAGGTGTAAGTTCTCGTTACGC	58.086	22	CAACATAGTGTTCGACTTTTCG	57.513	22	245
Aa00231	p1	(T)26	TGTCGAAAAGTCGAACACTATG	57.961	22	TACTTACGAAGGCGGTAGTTGT	58.041	22	255
Aa00232	p1	(T)14	ATTGGCATATATATTCGTTGGC	57.949	22	CGTTTGAAAGGCTCTAAACTTC	57.41	22	265
Aa00233	p1	(G)11	CACAAAGAGTGAATTCGAACAA	57.934	22	GAATCCGAACACAGTAAAAAGC	57.939	22	233
Aa00234	p2	(AT)6	TATTTGGCTCGACTTACGAAAT	57.983	22	ACAAACTGAAGGCCGTAACTAA	58.016	22	108
Aa00235	p1	(T)10	CTTCGGATTTATGTAGCGTAGG	58.008	22	ACGTTTTAGGTCTTGTGTTCGT	57.858	22	161
Aa00236	p1	(T)11	AGTCGTTTTCACCGTAAGAGAA	58.061	22	TTTAAAACTAACGACGGCATCT	58.032	22	160
Aa00237	p1	(T)10	GTAGGCATTACAGGTGGTGATT	58.008	22	AGCTTTAACTACGTGCCGATAA	58.188	22	149
Aa00238	p1	(A)10	TTTTCAATTGGTTTAGTGGCTT	57.875	22	TACACTGTTTTAGCCGTTTCAG	57.228	22	163
Aa00239	p1	(A)10	GTTCCTTAACCTCGGGTTTATC	58.093	22	TTTCGCCGTAATTTCCTATTTA	57.936	22	252
Aa00240	p1	(A)10	ACGAAATTGCGTCACTATCTTT	57.964	22	CATACCCTGATTAACGTAAGCC	57.739	22	240
Aa00241	p1	(T)15	GTCCATGTGGTTTCTATTTTGG	58.353	22	GCTCGTCAATCCGTTTCTAATA	58.41	22	275
Aa00242	p1	(A)10	CGTACTAACCGAGCCTTCATAC	57.99	22	ATGCAGGTACCTTAGGCTAACA	57.99	22	251
Aa00243	p1	(A)10	TCATTATATCGGTGGTAGGAGC	58.113	22	ATTACCGCCGAACATAAAGTAA	57.812	22	252
Aa00244	p2	(AT)6	TCACAAATTTCAATAAAAGCCC	58.176	22	CCGTAGCCCTGAATATCTTTTT	58.715	22	274
Aa00245	c	(A)14tcttgtgtcttttcgcaaatattgaaagttaaag(A)10	CAACAATCAATGTCCACCAATA	58.267	22	AAACTGTGCATCACAACACTTG	58.754	22	264
Aa00246	p1	(A)12	AGCCTCATTTTGAAACACCTAA	57.94	22	TCTGTGAATGATTTCATGGGTA	57.944	22	105
Aa00247	p3	(AAT)5	AACATCGTCGAATTTACTTGCT	57.964	22	TTCAGATCTAATTTCTCGTCCG	58.467	22	114
Aa00248	p1	(T)10	GGGTCGATGAATTTTTCTTGTA	58.113	22	GGATTCTTTCCTCCTTCACCTA	58.712	22	213
Aa00249	c	(TA)6a(AT)6	TGTTTTCAGGCCATTACCTATC	58.138	22	ATAAAACTCTCGATCAATTCCG	57.411	22	175
Aa00250	p1	(A)10	TTCCGACTTTTGCAGAATACTT	58.077	22	TGTCGTTAAAGTGATAGATGCG	58.007	22	110
Aa00251	p2	(AT)6	CTTTATCTCCTTTACTGCCCCT	58.01	22	ACGTTTGACGCCTACTAGTGTT	58.024	22	259
Aa00252	p1	(T)13	TCCCTCTATAATTACACGTCCG	58.163	22	TCTCGCTaactttacgaatggt	58.102	22	196
Aa00253	p1	(A)12	TCCTCGCCTAATACCTTACAGA	58.052	22	GCGAGGAACTCAATTGACTAAA	58.516	22	265
Aa00254	p1	(A)12	TAACCATTAAATATGGCTTGGG	57.976	22	CGAAAATTGGTGGACTATCACT	58.124	22	218
Aa00255	p1	(A)12	AATCCCCTTCCAAAATAACCTA	57.978	22	AATCCAAGAAACATGACCACTC	58.028	22	273
Aa00256	p1	(T)18	TCACCTGGTCGCATATTATGTA	58.07	22	ATAATCGCGAATTAAAAACGAA	57.936	22	262
Aa00257	p1	(T)13	TAACGCGTCGTGTATTACCATA	58.213	22	AAAGAATTTAACGGGAATTGGT	58.026	22	236
Aa00258	p1	(A)10	TTTCACGTCATTTTACGACAAG	57.891	22	GTTTAAAACGGTAAGGGGGTAG	58.097	22	206
Aa00259	p1	(A)16	ATAGTTCGGGCCGTTATAGAAT	58.153	22	ACTTCCCATCAGTGGTGTCTAC	58.038	22	241
Aa00260	p1	(A)16	GTCTAAGTAAGTTGGCGACGTT	57.655	22	AGAAACCCCGTATACCAAAAAT	57.921	22	201
Aa00261	p1	(T)13	TTTTTCGAAGAGTCACCATTTT	57.914	22	ATTTAGAGACTTTTGGCGATCA	58.026	22	133
Aa00262	p1	(T)10	ATTTAAATCGAGGGGTTTTGAT	57.977	22	TCCCTCATTTACCGTGTTAGTC	58.124	22	277
Aa00263	p1	(T)14	ACGTTGGTTAATAGGAAAGGGT	58.034	22	CCCAATAttgaaggaaatcgta	58.018	22	266
Aa00264	p1	(A)10	TTCACATAAGCGAGAGTCACAC	58.036	22	TTTCTTGATGGCCAGAGATAGT	57.956	22	184
Aa00265	p1	(A)10	CGTTTTCGGGTGAAATATAAAA	58.13	22	TATGGTCGCGTTTATATTAGGG	58.13	22	127
Aa00266	p1	(A)10	GCTTCGAGAATTCATAAGATGG	57.974	22	ACAGGACTTGTAAACGAGAACG	58.445	22	225
Aa00267	p1	(A)10	TACCGGTACTATCTCTAAGGCG	57.656	22	CGTTGACACTAAGCCATGAGTA	57.989	22	252
Aa00268	p1	(G)15	GAGAGGAAAGGAAAAAGAAGGA	58.139	22	GAGAACAGTCGTATGTGCTTGA	58.036	22	160
Aa00269	p1	(A)15	TACTTTCTTCGACTTAGCTCGG	57.991	22	GTATTTCGTATGGCCACAGATT	58.025	22	227
Aa00270	p1	(A)11	CTATTTTTCCTTCCCCTTCACT	57.853	22	TCCTTAAACTTGGATTCATTGG	58.113	22	115
Aa00271	p1	(A)10	CGTTCAAATAGTTACTCCGAGC	58.102	22	AAGGGGTCCAATAGTTTTGATT	57.96	22	232
Aa00272	p1	(A)10	GAAAACCGATTTATACCGTCAA	58.067	22	TTGGACCGAATTTCATTTTAAG	58.176	22	256
Aa00273	p1	(T)10	TAATTTTAACCGTTGTCGAACC	58.116	22	AGAACCCTTACCGTTGACATAA	57.689	22	267
Aa00274	p1	(A)10	GGACTCAAGTGTTTTAACAGGC	57.92	22	TTTGTTTATTTAATGGCTGGCT	57.918	22	208
Aa00275	p1	(T)14	CAGAAAACGAAACGATAAAGATG	58.02	23	TAGTTTGAGATCCACCATGACA	58.076	22	244
Aa00276	p1	(A)10	ACCTACGCTTGAATTATCCTGA	57.913	22	TCCTATGCCTGGGATGTAATAG	58.113	22	143
Aa00277	p1	(T)11	TAGGCGTACTTCCAAATCCTTA	57.983	22	GTACTTACTTTACGATGGCGGA	58.347	22	188
Aa00278	p1	(T)11	TCCCTTTTTCTGTAAGACGAGA	58.124	22	TTTTTCTTCAACGGGAACTTTA	57.984	22	254
Aa00279	p1	(A)26	GGGGCTTGACTATTCAGTGTAG	57.893	22	TTCCTTTCCTTACATTACAATCG	57.429	23	148
Aa00280	p1	(A)11	ACGAATATAATCTGGCAATTCg	58.176	22	GTTAACGCAGTTCTTGGTAAGG	58.016	22	137
Aa00281	p1	(A)10	GTGGTATCGTGTAGAAGGTGGT	57.99	22	ACCAAGATAAGCATGAAAGGAA	57.888	22	217
Aa00282	p1	(A)19	GCTTCTGCGGATGTAATAATTC	57.931	22	CGGTGATGGAAGTTACGATAAT	58.026	22	152
Aa00283	p1	(T)10	ATAATCCCAAGCACATTTCAAC	58	22	ACACATTAAACCAACTCCCTTG	58.035	22	233
Aa00284	p1	(A)15	AGCATTATTTTCTTCATGCGTT	57.982	22	GTAAGTTTTGAACGAAGCGAAC	58.126	22	256
Aa00285	p1	(A)10	ACCTCTTTTTATGGAGCCAACT	58.346	22	GGGCGTATACCTTTTTAACCTT	57.781	22	241
Aa00286	p1	(A)10	TTATATTAGGGCTGCTCACGAT	57.957	22	AAAGGTTTGTCGAGAGTTTTGA	58.035	22	256
Aa00287	p1	(T)10	TGTAGTGAAAACGAGATGAACG	57.961	22	TACCCACGAATACATTGTCTGA	58.027	22	211
Aa00288	p1	(T)10	TTACGAAGAGGGTTTTTACGAA	58.008	22	AATATGAATTATCACCGCGAAG	58.176	22	279
Aa00289	c	(TTA)11tttggtttgaatcgtatcgttacttcatcttcagtattatatagtataatatgg(T)11	TGGTTTTGGTTATCTGTCAATG	57.546	22	GTTAAGCAACGATTGGATTCTG	58.766	22	256
Aa00290	p1	(A)11	GTTTGGAAATTTTCGTGATTGT	58.026	22	ATATTTTGAGGTAAGGGAAGGC	57.766	22	248
Aa00291	p2	(AT)8	CTTGAAGAGTCGCAACACAGTA	58.241	22	TAATGACCTTTACGGGAGAAAA	57.825	22	210
Aa00292	p1	(A)10	TATCAGCTTCTGAAAAGCCACT	58.289	22	TTCTCATAAACGTTATTCGCCT	57.983	22	156
Aa00293	p1	(T)12	TATGCGAATTGATTGTGAAGAG	57.926	22	TGGTTGATTcaagtcaccataa	57.999	22	198
Aa00294	p1	(T)10	TTGCAATTGACTGCTATACTGC	58.149	22	TCTGTTGAATTCATAATCACGG	57.635	22	125
Aa00295	p1	(A)10	ATAATGGGGATCGTAAAAACCT	57.872	22	TACGACAAGAAATTGCTGAGAA	57.719	22	277
Aa00296	p3	(CAA)5	TTATCCGCACAATTATATTCCC	57.926	22	GTTGTTGGAAATCTTGACAGGT	58.082	22	257
Aa00297	p1	(A)16	CCGACCTGTTGAAATTAACATT	58.052	22	TCTTACAACCGTCACATACCAA	58.081	22	156
Aa00298	p1	(T)10	CAAAGCAATACACTCAACTTGC	57.656	22	CCGAATAACGGTAGTATTTGGA	58.092	22	226
Aa00299	p1	(T)16	TTAGTCGTTGTTGAAGGTGTTG	57.87	22	GCAACCCATTGTTTGATCTACT	58.124	22	129
Aa00300	p2	(AT)6	AAAATGTGAAACAAAACCCAAG	58.077	22	CGCTACATTTATTGCCTACCTC	58.007	22	256
Aa00301	p3	(TTA)5	TAGTTACGTGTTGTCGTTCTGG	57.897	22	AGCAACCTCATTTATTACCCCT	58.117	22	206
Aa00302	p1	(T)25	GGGTTGCGAAATATAACATCAT	57.906	22	CTGCGAGGTTTCTAGATGAAAG	58.289	22	276
Aa00303	p1	(A)10	GAAATACAGAAACGAAACAGGC	57.939	22	ATTGCTATAACCTGAAGCCAAA	57.983	22	279
Aa00304	p1	(G)11	CTTCCTTCTTACTTGCCACATC	58.009	22	CTACTCCCAAGCATCGTAAGAG	58.175	22	149
Aa00305	p1	(A)13	ATCTTTACACGTTGAGTGACCC	58.109	22	CAACCGATTATGAAAAGAAAGG	57.825	22	150
Aa00306	p2	(TA)6	TTGGTTGTTAGGTGTTTTTGAA	57.288	22	CTCGTAACCGAAATTAAAGACG	58.033	22	110
Aa00307	p1	(A)10	GAATGTATCGGAGGGATAATGA	57.896	22	AACATGAAAATTGACGATGACA	57.999	22	243
Aa00308	p1	(T)17	CTGTGATCTAGTCAGCAATGGA	57.98	22	AAATAAGTGGTGGACCAAACtg	58.035	22	214
Aa00309	p1	(T)10	AAAGATATTCATTTGCCGAAGA	57.907	22	ACCGCACATTTGAAGGTATTAT	57.601	22	171
Aa00310	p1	(A)10	GTATTTGTAGAAACAGCGGGAG	57.965	22	CGGAGTATAAGGAAAATAGGGG	58.13	22	232
Aa00311	p1	(A)10	TCCTTAATTTTTCAGCGTTTGT	58.008	22	TTATCCATTTCAGTCGTTGTGA	58.147	22	140
Aa00312	p1	(T)11	TCATTGATCTGTTCATGCTGTT	58.229	22	TCAAAGCACATTTACGTCTCAC	57.961	22	156
Aa00313	c	(A)10tgggt(G)10	TGGGGTATAGGAATTTGAACAG	58.001	22	TTATGTTATGTTTTCAACCCCC	57.798	22	251
Aa00314	p1	(A)12	AGCAATGGAAGAAATCGTTAAA	57.958	22	AGTTAAGGGTAAAAGCGAGGTC	58.058	22	218
Aa00315	c	(T)10cgatttctagaactgaccacccaatataatgaaattctatattttgactcattatttactagtatatttcgatataatgaact(A)14	TGAACTATCCATTCACTTCCAA	57.217	22	TGAAAAAGTTACTTGACTTAATGGC	58.111	25	277
Aa00316	p1	(A)11	CCAGCATATAGAATCAAGGGTT	57.299	22	ACGTGGAAAAAGAATGGTAATG	58.052	22	227
Aa00317	p1	(T)13	ACAAAAATTCAAACCCCTTTTT	58.05	22	TTCATGAGAGGGATGAACAAAT	58.504	22	250
Aa00318	p1	(A)10	GACGAGAACTACCTGCAAATTC	58.008	22	AGGGTGAAAGTTTGGTTTACCT	58.127	22	190
Aa00319	p1	(T)10	TACCCGGAGCTTTAGTGATAAG	57.631	22	TTTTTACCCATTATCGATGAGC	58.151	22	162
Aa00320	p1	(A)15	CTGACAAAGTTTGGAAGGAAAA	58.401	22	ATGGAAAAGTGTCATTGGCTAT	57.633	22	267
Aa00321	p1	(T)13	GGGTATCTGGGGTGGTAATAAT	58.044	22	CGACCACTTTAAATAAGATCGG	57.85	22	204
Aa00322	p1	(A)10	TAGTCTATGCAGTTGTTCGTGG	57.989	22	GAAGTTTGTTAAATTGCCGACT	57.518	22	158
Aa00323	p1	(A)11	ATAAACGCAGCACCAGTTACTT	58.04	22	CGTAATATACCTTCGCCAAATC	57.761	22	204
Aa00324	p1	(T)10	GGTTAACGATAGCCATAACACC	57.601	22	TACGGCTCATCCTATTTTCCTA	57.933	22	113
Aa00325	p2	(AT)6	AAATTTCGCGAGTAAATCGTTA	58.048	22	ATAATTCCCGTTACCATCCTCT	57.935	22	102
Aa00326	p1	(A)10	AATTACCTTCCTTCTCTTTGGC	57.985	22	AGCGTCACTCCAAAATACCTAA	57.965	22	229
Aa00327	p1	(T)10	TCGCCCATTCTAATTAAGTTGT	57.848	22	GTCTTCGTTATCAAGTGCATCA	57.905	22	187
Aa00328	p1	(T)10	CCTTTCCTTATTGAACAAATCG	57.825	22	CTTTCGCAATAAGCCTTTATGT	57.705	22	142
Aa00329	p1	(A)10	TACTACTGTCACTTCGACCACG	57.969	22	TCCTAACGTTACCGTAGAGCAT	57.99	22	154
Aa00330	p1	(A)17	AGTTATGCCTGTGATACTTGGG	58.149	22	AACTTTTTGGTGGAAAACACAT	57.576	22	179
Aa00331	p1	(T)10	GGAAAGACCTTCCTCTACCCTA	57.917	22	TACATCCACCACTTGACTATCG	57.635	22	191
Aa00332	p3	(ATA)5	TGCCAAGGACTATTATCCAAAA	58.629	22	CCGTACCTGTTTGTGAAATGTA	57.63	22	267
Aa00333	p1	(A)10	GGCATTAATTGTGGGAATTTTA	57.951	22	AAGGCAGGAAATATGATGAATG	58.087	22	253
Aa00334	p1	(A)10	TCGAATCGATGAATTTACAACA	58.161	22	CTGCTGCGAACAACAATATAAA	58.075	22	180
Aa00335	p1	(A)15	CGTCCCGTAATAATTCTTTCAA	58.2	22	GTTCTTCAAGATTTACTCCCCC	58.139	22	102
Aa00336	p1	(T)11	CGGTATATATTACTTGTCGCCC	57.654	22	TTAATTGAATAGCGCCAACTTT	58.048	22	229
Aa00337	p1	(A)14	ATAACGAAGAAGTCGCCAAATA	57.983	22	AGTCGCTAGTTTCAATTCCTGA	58.149	22	179
Aa00338	p2	(TA)6	CACCAAAGATGACCCTATCAAT	57.929	22	CACTTGAAACCCCAAAAAGTTA	58.212	22	220
Aa00339	p1	(T)11	TCGGTAATCGATTTACAAACCT	57.713	22	TTGAGCGTACTAAAATGAACTGA	56.881	23	239
Aa00340	p1	(T)10	GGCCCTAATAGGTCGCTATACT	57.944	22	TGTGTCAGAATCGGTACGAATA	58.174	22	117
Aa00341	p1	(A)10	ATATTAGCTGAAACTACGCGCC	59.813	22	TCGTTATTTCTGATAAGGGTGG	58.138	22	164
Aa00342	p1	(A)10	TACTGCCCGAATAAGAGGTTTA	57.983	22	GAATATTTTGGACCGTTACAGC	57.712	22	259
Aa00343	p1	(T)11	AAAAGCGGCTACAATACGATAA	58.071	22	ATAAGGCGAACGTGAAAAGTTA	58.032	22	143
Aa00344	p1	(G)14	TTACTCGCAGAGAAAGGGTAAG	57.854	22	TTTATTTATAGCCGCTTTCGAC	57.728	22	261
Aa00345	p1	(T)10	GGTCGAATTATAACAAGACCGA	58.138	22	AATAGACCTCAAATGGGAACCT	58.028	22	154
Aa00346	p1	(A)11	AAAAGAATTAATTGGGGGCTAA	58.166	22	AATTCCAGGAGACCCTTAATGT	58.028	22	279
Aa00347	p2	(AT)10	GTATAAAAAGGTGTGGTCAGCC	57.687	22	AATACATAATGCCGATTGGAAC	57.906	22	206
Aa00348	p1	(A)10	CTGCCATTGAAACCTCTAGTTC	58.009	22	TCAATACGCTTTACGATACCCT	57.873	22	237
Aa00349	p2	(TA)6	CACGTTCTGAAATACGAGATGA	57.906	22	TAACCTAACAGATAGTTCCGCC	57.492	22	270
Aa00350	p1	(T)10	TGTTATTATCGATTAATCCCCG	57.927	22	CGATACAGATATTTTTGCGTGA	57.884	22	252
Aa00351	p3	(TGT)5	CGGTTTTCACAAACTCCATAAT	58.052	22	GTATCAATCAAAGCCTAGTGGC	57.912	22	269
Aa00352	p1	(A)10	ACATTGAGAAGACCGACAAGAT	57.788	22	GGAAGTTATTTACGTTTTTGCG	57.967	22	246
Aa00353	c	(T)17attttttttta(T)10(A)13	TTAACATAAAGAACTCCTCCCG	57.469	22	GTCTTGAAAAATTTAGCCCCTT	57.921	22	214
Aa00354	c	(T)12(A)11	CTAACAGCCTTATGACTTTCCG	58.102	22	TACTCGTCACCATCCTCTTTTT	57.867	22	233
Aa00355	p1	(A)10	CTCGCTAAAAGTGATTATTCGG	58.116	22	TAATAATAGCGACCTTCCTCCA	57.933	22	271
Aa00356	p1	(T)10	ATCGGTGAGATCAAAGGTTATG	58.072	22	TTAAGGAATTGACAAGGAAGGA	57.863	22	273
Aa00357	p1	(T)18	TACAGCTTTTTCTCCTTCCTTG	57.829	22	TACAAAAGCGTTAATCATCACG	57.937	22	258
Aa00358	p1	(T)10	AACCTATCGGAACTTCTTCCTC	57.916	22	TCTATGGCAAAATGATAGGCTT	57.932	22	224
Aa00359	p1	(A)16	ACGGCTCATTCTCCCTAATAAT	58.2	22	GGCTACGATAGCCTCTTCTAGTT	57.534	23	209
Aa00360	p1	(A)10	TTAAGAAGGTGGTAAAGGCAAA	58.008	22	ATTGATTAAGTTACTAGCGCGG	57.73	22	127
Aa00361	p1	(T)15	AAATACGTGGCTTCTATTTCCA	57.848	22	AAAACAACTTCCTTAGCAGGTG	57.631	22	174
Aa00362	p1	(T)10	GTGAATAGGTGTGGGCAGTTAT	58.008	22	AGATTTTGAGCCTTAGAGTCGC	59.181	22	246
Aa00363	p1	(T)19	ACGGGGTTTTTATTCGATACTT	58.049	22	TACTCATTTCGAatcgggtagt	57.774	22	262
Aa00364	p1	(T)12	CACATCCTCAAGTTCTTTACCC	57.724	22	TACTTAAAGGGAAAGGGAAACC	57.793	22	140
Aa00365	p1	(T)10	AAATAAAAAGCTTGAGTGGCAG	57.791	22	AATAATGGTTATTGAACAGCCG	58.091	22	159
Aa00366	p1	(T)12	TTTACCCGGATTTGTAATATCG	57.976	22	TATTTTGCCCCTTTAGTTCAGA	57.959	22	273
Aa00367	p1	(A)10	GCACCTTCTAAGACTTCTGCAT	57.776	22	CAACCAACTGTTTTACGAACCT	58.225	22	159
Aa00368	p3	(TTA)5	CGATAAACTGGTTTTTGCTTCT	57.656	22	CCGGTTACATACAAAGTGTTGA	57.63	22	261
Aa00369	p2	(TA)8	CCCGGTATTTGTTAGACCTGTA	58.077	22	GAAGGTGTTGGAACTATGTGGT	57.963	22	164
Aa00370	p2	(TC)6	CTTCAACTTTCAACGACAAACA	57.989	22	GATTTGACGATTTGGGAATTTA	57.992	22	258
Aa00371	p1	(T)14	AGCAGTTATTACTCGGCTTACG	57.84	22	GGTGTTCGTCAATAAGTTAGGC	57.826	22	245
Aa00372	p1	(T)10	CGATATGTATAGGCAACCAACA	57.628	22	GATATAAGTCGGGCCAAAAGTA	57.387	22	259
Aa00373	p1	(A)17	TAATGTTCAGCCTAGCACCTTT	58.102	22	TAATATCACCCCTCAAgacacc	57.929	22	145
Aa00374	p1	(A)24	ACGTTTCGTAATGTGAATTGAA	57.253	22	GGAGAAAGAAACATGATTCGAG	57.929	22	261
Aa00375	p1	(T)10	CAAGTTCTCCGTCAAAAGTTTC	58.035	22	CCTAAAAGGCGGATACATACTG	57.875	22	114
Aa00376	p1	(A)13	TTCCTTAAATAAGGGAATGGGT	57.978	22	CAGAAAAGCCGACTTAATTACC	57.198	22	226
Aa00377	p2	(AT)7	CTAAAAATTAAACGATGCCGAG	58.048	22	GAAGTTCTGTCCGCGATTTTA	59.352	21	279
Aa00378	p1	(T)11	TTAAATTCTTTTAACGCCCTTTC	58.057	23	AATACCATCCAGGAACTAGCCT	58.188	22	238
Aa00379	p1	(T)10	CACCATTTTAGCTTTATAGCCG	58.072	22	TCGGTAGGTCAAAGGATAAAGA	57.889	22	208
Aa00380	p1	(A)10	AGCCAGTAGACCCTTTAACCTC	57.992	22	GGCTATAAAAGTACGTCGCATC	58.007	22	104
Aa00381	p2	(AT)6	AATCCCAAAGCCTTTAAAATGT	58.153	22	CCTGATGTTTGGGGAGTATAAA	58.001	22	247
Aa00382	p1	(T)11	ATTCGAGCGTTTAATGTGTCTT	57.964	22	TCTTAACATACTTCCGCCCTTA	57.983	22	212
Aa00383	p1	(T)10	GGATCCCAGACCTCTACCTAAT	57.612	22	CCTCAATATACGTTTCGTCGTT	58.212	22	211
Aa00384	p1	(T)10	CATGGTACTTGAAAAAGGAATTG	57.754	23	CTTTAATAAAAAGCGCGAGAAA	58.007	22	253
Aa00385	p1	(A)11	TCAACACAAATCTCCAAAACAA	58.174	22	TGATTCGTGTGGCTTGTAATAA	58.239	22	265
Aa00386	p1	(A)15	CTTTAACCAATTGAGTTCCTCG	57.941	22	TATTACCTTTAGTTTGTGGCCG	58.271	22	204
Aa00387	p1	(T)11	TGGTTCTCTATCACTTTTTCCC	57.352	22	ATCGCTACGTCTTTGATGATTT	57.912	22	212
Aa00388	p2	(AT)6	TCTATAGCAGCTCCTTAGCAGG	58.102	22	TCGCAAGTTTCATTAAGAGGAT	58.026	22	199
Aa00389	p1	(A)15	AACAAACAACCTTCGCTTTCTA	58.127	22	CATAAAAGCTTGGTAACTTGGC	58.032	22	203
Aa00390	p1	(A)11	TCGAATACAACATCTACCTTGC	56.958	22	GTTTCGCTGATGTTATTTAGGC	57.982	22	231
Aa00391	p1	(A)14	CTATTACATCGACCAACCGAAT	58.026	22	CGAAACCCTTTTACTTTCATTG	57.876	22	197
Aa00392	p1	(T)12	ATTTTACAAAGCGTAAAACCCC	58.553	22	CGGCGACACCTATAAGTAAAAG	58.057	22	255
Aa00393	p1	(G)11	AAGAGGAGTAAGAGGAGGTTGG	58.037	22	TCCATCACGTAAACACCAAGTA	58.081	22	138
Aa00394	p1	(T)10	CTTTTGGTCGGTTGTTATTGTT	58.102	22	TTCAACTACGACCCCTTAAAAA	57.876	22	261
Aa00395	p1	(T)10	ACTGCTTTGGCTCTAGTTTTTG	57.905	22	TTTTATTACTTTCAGCCCCTCA	57.959	22	253
Aa00396	p1	(T)21	GTTAAAGCACTTGTTTTCCCTG	57.991	22	ACAAGCCAGGTAATAGCCTGTA	57.99	22	159
Aa00397	p2	(AT)6	AAGGTTGAGAACTTGACTGGAA	57.964	22	GCTTATATAAAGCCGGACAAAA	57.599	22	142
Aa00398	p1	(T)10	CCAAGGCCCTTAAGTACTTTCT	58.058	22	TCATCCTTCCCATAACATTCAT	58.252	22	205
Aa00399	p1	(T)10	TCATGGCTGTTAAGGGTTATTT	57.713	22	TAATTCAAAAATCGTGCAATCA	58.225	22	211
Aa00400	p1	(A)12	GTCAGGCTCAATCCTTACAAAG	58.009	22	GTATTCGATAACTCAGGGGACA	58.072	22	270
Aa00401	p1	(T)10	CGTTGGAATTGATTCTTTCATT	58.113	22	AAAAAGCAAATAAAGGGGTTTT	57.478	22	239
Aa00402	p1	(A)10	ACGAAGGCACAGATAACAGACT	58.017	22	ATTCGCGTATTTTAGGCTTGTA	58.071	22	176
Aa00403	p1	(A)10	ATATCGGTTTAGACTACGTGCG	58.371	22	TAAATAAAGGCGATATGGTTGG	58.106	22	208
Aa00404	p1	(T)10	TCCTTTTACTCTGCCACTGTTT	58.061	22	AAATTACTATGCAGACCGGCTA	58.007	22	228
Aa00405	p2	(AT)12	TCAAAACCAATCATCTTTCTTAAA	57.13	24	GCAACGTCTAAAAACCTACCAA	58.371	22	195
Aa00406	p1	(T)17	AAGACTGAATGTTTGAGCGAAT	58.008	22	CCTTCGATCTTACCCTTTACAA	57.469	22	241
Aa00407	p1	(A)14	GTTTATGAGGCTTTGTTAACCG	57.899	22	AAATACGGGGAACCTACACTTT	58.034	22	162
Aa00408	p1	(C)15	GCTGCTAAAAAGCTATGGAAAA	57.942	22	CCAAGCCGCTCTAAAGTAGTTA	57.949	22	276
Aa00409	p1	(A)19	AGATTGAAGGGCGTATAAAACA	57.848	22	GAGGGGCTTTCAACTTTACTTT	58.034	22	275
Aa00410	p1	(T)11	CCCTCTCTCCTTCCTCTCTTAC	57.729	22	TTTCGTAGCAAGTAGTGCGTTA	57.902	22	204
Aa00411	p3	(CCG)5	CAAAAGCGTAAGGCGTTATTTA	58.577	22	AAGGGATATGGAAAGAAAGGAA	58.152	22	274
Aa00412	p1	(A)10	AAAGATAAAGAATTCAACCGCA	57.958	22	AAATTGGGTCAAATCAAAAGTG	58.026	22	201
Aa00413	c	(C)13(A)13	CTAATAAAGCGTCGTGAACACA	58.06	22	TTTCTTTTCTACGAATCCAAACA	57.996	23	108
Aa00414	p1	(A)10	AGTATTTTCCGAGGTTTGGAAT	58.093	22	CGGATAATACGCGAATAAAAGT	57.494	22	198
Aa00415	p1	(T)12	GTTAGAATGGCAGATGCAGAAT	58.354	22	AAAAGCTAGCCATTGTTCCATA	57.983	22	280
Aa00416	p1	(T)10	AGTAATGTTATTAGAACCGGCAG	56.714	23	TTCTGTAGAAACGGCTGATCTT	58.149	22	270
Aa00417	p1	(A)10	TTGTTTGGTTTTCGAAGAGTTT	57.966	22	ACGTTTATTCCCTTTAACGACA	57.765	22	269
Aa00418	p1	(A)10	AATCAAACAGTAAAAAGGGCAA	57.875	22	ATCGTTTTACGTCGTTCATTTT	57.764	22	198
Aa00419	p1	(A)11	GTTTTAGGGCTATTCCCGTTAC	58.177	22	TCCTGTTACGAATGGTTTAAGG	58.188	22	193
Aa00420	p1	(A)10	TTTAGCCCTGGTTTTCAATATG	58.2	22	CCTGCATTTTGGTTTTCTTTAG	58.008	22	185
Aa00421	p1	(T)10	CTTTGTGAAAACATTTTCCGTT	58.212	22	ATTCATCTTCGGTTATCTCCCT	58.113	22	262
Aa00422	p1	(T)10	GCTAACGTAGGCTTTCTCTTCA	57.99	22	AACTACGACGTTCATCTCATCC	58.201	22	162
Aa00423	p2	(AT)7	ACGAAGTAATCAAAACCGCTAA	58.032	22	AGCTTTCATCACTGTCCTTTTT	57.176	22	229
Aa00424	p1	(T)11	AATATTTCACCAACACCGACTC	57.982	22	CAACAGGCGGAGGTAAGTAATA	58.347	22	227
Aa00425	c	(A)14cagatatcaatattatcatccaaaagacgttgaagaatctattatacatgacactaattcaccaacggagaacgtagcctaattac(A)12	CAAATCTACTCCATTGCAACAA	57.837	22	TCCAATAAAGTAGACCCTTTAACA	56.306	24	275
Aa00426	p1	(A)14	GGTCAACCGTATGAAAAGTGAT	57.982	22	AATCCGTTATAGGTGGGTTTCT	57.985	22	225
Aa00427	p1	(A)10	TTAGCGTTTACCATCGATTTTT	57.918	22	AAGGCACGTATAAAGGAACGTA	57.924	22	230
Aa00428	p1	(A)10	TTTTCTTCATCCTTAACCGCTA	58.092	22	GCATTACTTCCCACACGAGTAT	58.149	22	263
Aa00429	p1	(A)11	TATTATCACCGCTATCTGGGTC	58.113	22	TGCATTTTGATTACCTGTTGAA	58.213	22	267
Aa00430	p3	(TAT)5	AGACGAGTCGTTTCTACCTCAG	57.754	22	CTTTCCTAACATCCGAAGCTAA	57.74	22	261
Aa00431	p1	(A)10	GTTATCATCGGAGGAATTAACG	57.66	22	AGAATGTTTTACCGATGCCTTA	57.848	22	259
Aa00432	p1	(T)19	AATCGTCTACGATGGGTGATAC	57.955	22	TCTTGGAAGACTGAAACGAAAT	57.983	22	229
Aa00433	p1	(T)10	TTTAGGGGTCTTTGTAAGTTCG	57.523	22	TTGTATTCACGCAAAGTGAAAG	58.034	22	256
Aa00434	p1	(T)10	AACGTATTCTTGTCCACAAACC	58.035	22	TACAAACTCCCGAAGCTTTTAC	57.656	22	206
Aa00435	p1	(T)11	ATTTGTAAAAGCTTCGGGAGTT	58.4	22	GCAAATCGGATTCCTCATAATA	58.102	22	262
Aa00436	p1	(T)12	TTACCACTTTTAGCCTTTCCAG	57.658	22	GGTTTACACGTACTTCGATTCC	57.687	22	280
Aa00437	p1	(A)10	CTTTAATTGTTCAACAGCCTCC	57.94	22	CCTGTGTTACCAACCTTGAAAT	58.035	22	245
Aa00438	p1	(T)10	GATAGGAGACGCTTTATGATCG	58	22	TCGACGAGGACGTTAAGTTTAT	57.965	22	191
Aa00439	p1	(A)10	GGGGAATGGGATAATAGTCAGT	58.225	22	TATTCGGAAAAATCACAAAACC	58.043	22	219
Aa00440	p1	(A)10	ATAAGCGTTCGCAAAATAATGT	57.941	22	TTAAGAAGTTTGAACGAAGGGA	58.052	22	230
Aa00441	p1	(A)10	TCGTTCTTTCCCAGTATCCTTA	57.889	22	TTGCTAACTTCCTACATTGCCT	58.102	22	275
Aa00442	p1	(A)10	TCCACCTCGTAAAACAAAAGTT	57.854	22	TAGGGGAAGGTAGAAAGGTAGC	58.01	22	279
Aa00443	p1	(A)11	GAACGAAAATCCATGGAAAATA	57.992	22	GGAACCTGGATCATTTAGTCAA	58.046	22	255
Aa00444	p1	(T)10	ACGTTATTCAAGCCGTTCTAAA	58.032	22	AAGTTAAGGATGAAACCGGACT	58.212	22	231
Aa00445	p2	(TA)6	TCTTATGGTAAACTGATTGGGAA	57.701	23	ATATCGTATTGGTATATGCGGC	57.974	22	162
Aa00446	p1	(A)10	TCGGACAGAAAACTTACCCTTA	57.941	22	CATAAAGACGGTTCATGGTTTT	58.052	22	223
Aa00447	p1	(T)10	TTTGGTCGGCCTAATATATGTC	58.042	22	CGCGTTATTCGGTATTAAAGAT	57.494	22	257
Aa00448	p1	(A)10	ATAAAGGTGGAGGAATGGGTAT	57.801	22	GTTGGGCTACGGTATCTTTTTA	57.441	22	235
Aa00449	p5	(TTAAA)5	ATTTAATGGATTCGAAACATCG	58.017	22	AACGAGTTAAGTGAGGCGATTA	58.102	22	209
Aa00450	p1	(A)13	GTGTTGTGATCGCCTGTATTTA	57.717	22	AAGCAAGTGGAGGTAGTCGTTA	58.087	22	237
Aa00451	p1	(A)13	ACTACCTCCACTTGCTTACGAA	58.087	22	TCTTACAGGTTACGCCAAAAAT	57.899	22	279
Aa00452	p1	(A)10	TTTTGTGCCAATTATTCACTTG	57.771	22	AAAATCAAGCATTTTACAAGCC	57.546	22	214
Aa00453	p1	(A)11	ATTGATGGCAAGCTACGTTAGT	57.99	22	TCTGCACTGTAAATTGTATGGC	57.862	22	265
Aa00454	p2	(TA)6	TTACGGTTATTTTACGTTGCG	57.884	21	TCTTCGATGGCGTATAGTACCT	57.939	22	206
Aa00455	p1	(A)10	ACGTCTAAGGCCTACTAACACG	57.682	22	AAATATGTCGTTTAAACCGCTC	57.438	22	215
Aa00456	p1	(A)11	AGTTCTGCTTTTACATGGCATT	57.964	22	GGGTATTTACGCTGTTACGTGT	58.151	22	244
Aa00457	p1	(A)11	ACTCACTTTGCCAGTATACGCT	58.112	22	AAAGCAAATTATTGCTACCACG	58.402	22	261
Aa00458	p1	(A)10	AGGTTTTCGTCGACGTATTTTA	57.899	22	AAACCCTTTTCGATTAAGTATCAA	57.502	24	238
Aa00459	p1	(T)10	CCTTGAAAGAATTGAGGAAAAA	57.554	22	TGGAGGGTATTTTATACGGTTG	57.959	22	252
Aa00460	p2	(TA)8	AAGATTTCGTACCCATTCTTGA	57.748	22	TTTATGGTTGTATTGGTGGTGA	57.81	22	257
Aa00461	p1	(A)13	AGGTACATTACTAAGCGGGTGA	57.853	22	AGTTGGCTTTCGACAACTTTTA	58.127	22	156
Aa00462	p2	(TA)8	GACGTGGTGTACTGGATTCTTT	58.109	22	GGAACAAGTTGGTTTGTTCAAT	58.009	22	230
Aa00463	p1	(T)13	GAGCCAATAAGTATGGGTTTCA	58.138	22	TTGAATGTATTGAAATTGACAGATG	58.128	25	254
Aa00464	p2	(AT)6	GCGACGCTATCTTTTTAGTCTC	57.516	22	TTTGTTTCAAAACTTTACGTGC	57.151	22	271
Aa00465	p1	(A)10	CTTTTAAACCCTTTTGTTGGAA	57.446	22	ATTATTCTAGGTTTGGCAgacg	57.492	22	235
Aa00466	p1	(T)17	AAACCTGTGGTAGGTTAACACG	58.112	22	ATTAAACACCAAATAGCCCTGA	57.713	22	117
Aa00467	p1	(C)14	TGCATTTTCAATTTCTTTTGTG	57.885	22	CAGAAACGTAAAAAGGAGCACT	57.768	22	257
Aa00468	p1	(A)11	GCTATATTGTAGGCATTACCCG	57.786	22	GTCTTTCCAAATCTTGACGAAG	57.983	22	253
Aa00469	p1	(T)10	CTAGCCAGACCCTCCTTAATTT	58.01	22	TAGGGAACTGACGATAGCAACT	58.035	22	194
Aa00470	p1	(A)11	TCGTGGCATACCATATAAGACA	58.07	22	CGGGAAACACTAATGGAGAATA	58.138	22	252
Aa00471	p1	(A)19	TAGATCGAAGGAAGTTCATGCT	58.098	22	TGATAGTACGATGTCGACGAAG	57.933	22	278
Aa00472	p1	(T)10	GTGTAAAGGGTGAGGTTGAAGA	58.227	22	TGCCGTAATTACTGTCTCAGTG	57.989	22	278
Aa00473	p2	(AT)6	TCTAACACGAGCAACAACATTC	57.961	22	TTAACGTTTGCTTTCCCTTTTA	58.072	22	220
Aa00474	p1	(A)10	AAGAGGAGAAATACATACCAGGC	57.889	23	CTTTAACCACGCAGATAATCCT	57.492	22	260
Aa00475	p1	(A)15	AACTGGAGGGTTAATATGGTCC	58.274	22	AATCAATTATGCTGGTGGAGAT	57.577	22	181
Aa00476	p2	(AT)6	GGTAAAGTACGACGAGGTTTCA	58.314	22	CGTTATGAATAGAAAAACGTTGC	57.978	23	133
Aa00477	p1	(T)10	GCTAGACACAAGAGCAATAGGG	58.175	22	GGGTTTTAACTCCTTCAAACAA	57.358	22	247
Aa00478	p1	(T)10	ATGAACTGTAATTACTGCGGCT	57.99	22	ACGCTTTCGTACATCACTACCT	57.972	22	250
Aa00479	p1	(T)11	GTACAAGCGTTATTACGAAGCC	58.056	22	AGGAAATCCGACAGAATAAAAA	56.979	22	243
Aa00480	p1	(T)10	TTATCGGCGTTAATTGTCTCTT	57.983	22	AGGGACAAAATTTGGGTAGACT	58.078	22	235
Aa00481	p1	(T)10	GTGTTTTCGCTTAGAACAGAGG	58.2	22	AAAGCTTGACAAGTTGGAAAAA	58.102	22	224
Aa00482	p1	(T)16	TACATATTCCTTGTGCTGAACG	57.863	22	ACGAATACCAATAACGCAAAAC	58.14	22	273
Aa00483	p1	(T)10	TAGCCATCTTTAGCTTACTCGG	57.899	22	ATAACTTTCCAAATTCCCCACT	57.96	22	248
Aa00484	c	(C)13(T)10	TACCCTGCTCCAGAGTACCTTA	58.035	22	TTACCTTCCTTCGTACCTTTCA	57.941	22	163
Aa00485	p1	(A)11	GCCTTCTTGGTCAAGTACAGAT	57.488	22	AACTTTCAGATTGCCGTTAGAA	58.077	22	221
Aa00486	p1	(T)11	ACTTCGACCAATCGAATAGAGA	57.956	22	TTTTGATCCCTTTGTTTTCCTA	57.8	22	270
Aa00487	p1	(T)23	TCCTTTTGCGTTTTAAGGTCTA	58.14	22	CCATGAATCGAGTAAAGTGTCA	57.757	22	224
Aa00488	c	(AC)9(AT)6	ACATTAGCGAGGGTCACACTAT	57.776	22	CACTCTGTAAAAGTGCATCCTG	57.572	22	230
Aa00489	p2	(AT)11	CGTTCACATGAATAAGCAGAGA	58.054	22	GTTTGTAACTTTTTGGGATGGA	58.026	22	235
Aa00490	p1	(T)10	AGAACTTGGCGACGAAAAATAG	59.793	22	TTACACCATTCATTGCAATCTT	57.194	22	278
Aa00491	p1	(T)11	TGGTTCCATTAGTGGTGCTTAT	58.516	22	AACGATACTTCAAAAACGTTGG	58.237	22	274
Aa00492	p1	(T)10	ATAAGGGGTGATTACTTGGAGG	58.407	22	GGCATTTATTCGAAGAGAAAGTT	58.061	23	243
Aa00493	p3	(GCC)5	GTTAATAACGGCTACTCCTCCC	58.247	22	GGGTAATAAGGTCTTTACCCGT	57.58	22	280
Aa00494	p1	(A)10	CCTGATTAAGGATGTAAACCGA	58.138	22	TTAGCGTTCCAGGTGTATTTTT	57.899	22	216
Aa00495	p1	(T)11	TATTTAACCTTTCTGTTGCGGT	57.899	22	GTTTCGTTACCAAAGACCAAAA	58.212	22	228
Aa00496	c	(C)13(A)10	CAACCCAAATATTCCCAAAATA	57.821	22	TCGTAATCCCTTGGAAAAATAA	57.713	22	257
Aa00497	p3	(CGC)5	TTTTTGCTGATACCGCTATTCT	58.116	22	TACTTATGGGGAATTGGTAACG	57.959	22	125
Aa00498	p1	(A)10	GTCGTCGGCTGTAAGAATAAGT	57.6	22	TTAGAAAAACATGAGACCCAGG	58.238	22	227
Aa00499	p1	(A)11	TGGAAATTAAAAGCTTTACGGA	58.024	22	GTACGTCTATTGTTAAAGCGCC	58.056	22	271
Aa00500	p1	(A)10	TACAAGCACATTAACAATTCGG	57.798	22	ATACGCTAAGAAACGAAAGCAG	57.949	22	108
Aa00501	p1	(A)16	ATAAGGTCGCGTGATGTAACTT	57.852	22	AAAACGACTAAGTCCCCAATTT	58.141	22	198
Aa00502	p2	(AT)9	TATAGGAATTTGCCGTAGCAGT	58.007	22	CCTATTACCCCTTAGCCCTTTA	57.861	22	178
Aa00503	p1	(T)10	CATGTAGGGCTAATGACTTGGT	58.149	22	AACAACAAACAACCTTCGACTT	57.832	22	259
Aa00504	p1	(T)12	TCACTTTGGGTTTACCATTTTC	58.026	22	TGCAACTCTTACCTTCGGTATT	57.965	22	155
Aa00505	p1	(T)14	TAAAACGTATTTGTTACCGGCT	57.861	22	AAATGCGGACAATTTTACATTC	58.067	22	274
Aa00506	p1	(T)22	TTATTAAAACCAATAGGCACGG	58.153	22	ATGTAAAAACGGTTTGAACGAC	58.102	22	227
Aa00507	p2	(AT)7	ATTTGTTTCTTTAGCCCCTTTC	57.921	22	TACAAGAGACTTTTACGCACGA	57.801	22	144
Aa00508	p1	(T)10	GTTAAAATCAATTTACGCAGGC	57.917	22	AAAGCAATTAAACGATACCGAA	57.918	22	274
Aa00509	p2	(AT)6	GTTGAGGTTAATGGTTGATCGT	57.982	22	TGAGCCAATAAAATACACCCTT	57.713	22	212
Aa00510	p1	(T)10	AGATAATTGTGCCCGTAAAAAT	56.856	22	CGACGCTTGCTAACTATGATAA	57.373	22	273
Aa00511	p1	(A)12	AGAAACCTAGGAAAACAGAGGC	58.102	22	GCTTTTCAAGAAGTGTTCGAGT	57.804	22	270
Aa00512	p1	(A)10	GGCCTGTAACGAATATCAATGT	58.025	22	CCTGTTGTTCTCCCTATACCAA	58.124	22	146
Aa00513	p1	(A)10	ACGTCCAACATTGTATAGGGAG	58.009	22	CTATCAATCGGTTTCTGGTCAT	58.072	22	201
Aa00514	p1	(A)10	ATGACCAGAAACCGATTGATAG	58.072	22	TTTTAATCCTTTCGTTTTCCCT	58.257	22	178
Aa00515	p1	(T)12	TACGGGTTATAAAAAGCTCGAA	58.048	22	AAATTACGGAGGTTTTCGGTAT	58.049	22	150
Aa00516	p1	(A)10	ATTTCGCTTACCAATTTTTCAA	57.894	22	CCGACATTACCCTAGGTAACAA	58.077	22	247
Aa00517	p1	(A)10	GATTGGACAGCGTTAAAATGAT	58.138	22	ACTGACGAGAGAATAACAGCGT	58.161	22	194
Aa00518	p1	(T)14	GGTCACGTAAAAATTAAGAGCG	58.032	22	ATCTTCTATAGGCCATCCCATT	58.019	22	262
Aa00519	p1	(A)10	TTAAAAATGGGAAGGAAGGAAT	58.083	22	CTTGACTGCTCCTGTTTTAACC	58.061	22	244
Aa00520	p1	(A)10	TCCAAAAGATTTTCGTCAAAGT	57.914	22	AATGAGGGTAATTGAAGCCTTT	58.224	22	177
Aa00521	c	(A)10ttaataagtcatataatcattttccttgcttatattcattaggatttatataaacgaagaaaggtactttctaatatgaaaagaaataaatgtatcg(T)11	AGGGTTTCCATTATTTTCATTC	56.246	22	AGGTTTTCCCTCTGGTACACTT	58.2	22	273
Aa00522	p1	(A)10	GTTTCGCTTAGTAGAATGGAGC	57.378	22	TGGTAATTGAAACACTGGAACA	58.054	22	213
Aa00523	p1	(A)10	TCCAAGGCTTGATAGGCTAATA	58.067	22	AAAATTGACTGTTATTCCCACG	58.052	22	265
Aa00524	p1	(T)10	GAGGTAGGAAGCCGTTAATCTT	58.009	22	ACCGTTATTAACAAGCCGATAA	57.812	22	238
Aa00525	p1	(A)12	CTACGAGTCATCCGAGAATAGG	57.983	22	TTAAGCCATTTGAAAGCAATTT	58.024	22	186
Aa00526	p1	(C)11	TTAGTAACGCTTCTCGACCATT	58.102	22	ACTTAAGTGATTGCCGCTAAAA	58.164	22	227
Aa00527	p1	(T)10	TTAAGGCCGGGAACTTTATATT	58.188	22	GGGCTTTATTGCTATCTCCTTT	58.025	22	242
Aa00528	p1	(T)16	GTATGAAATTAACTCGCGAAGC	58.115	22	AACGATAATTCTTTCGCATCAT	57.795	22	280
Aa00529	p1	(A)11	ACTCAATTCTGAAGTCATCGCT	58.082	22	CCAATGGTTTAATATACCGCAT	57.868	22	238
Aa00530	p1	(A)12	TCCCTCAGTCAAGATTTCGTAT	57.813	22	TAGCTATAATCGATCGGGCTAA	58.106	22	206
Aa00531	p1	(A)10	AGGCGTTTACATACCTTTACGA	57.924	22	TTAGCGAAAGTTTTAAACGAGG	57.862	22	201
Aa00532	p3	(TTA)5	GATAACGCCATTAACAGCTACC	57.872	22	TCATTGAGAATACGATATCCACC	57.961	23	216
Aa00533	p1	(A)13	TGTTTGGATCGTGAAATGATAA	58.018	22	GGAAATATTCAAACCCATTCAA	57.857	22	207
Aa00534	p2	(TA)6	CGCAGTTATATAGCCAATGACA	57.91	22	CGTCTTTAAAATGAATTCCCAA	58.176	22	277
Aa00535	p1	(T)10	AAGAGGACGAAAGTAAACTCCC	57.967	22	TTTTGACAAACTCGGTATCCAT	58.492	22	136
Aa00536	p1	(T)10	CTTACCCTATATCGTTTCGCTG	58.008	22	GAATAAGCTCTCAAATTTTCGG	57.252	22	136
Aa00537	p1	(T)10	TAATGGTTCAGGATAAAAAGGG	57.229	22	ACCGTTAGCGATGAAAATCTTA	57.983	22	219
Aa00538	p2	(AT)7	TCATTTGATTTTCTGGGTAAGG	58.113	22	CACTGCTCGGTGATAGAAAATC	58.861	22	189
Aa00539	p1	(A)20	TGCTCATGTTACTATGGTCGAG	57.933	22	AAGCTAGCGAAGAGACGTTATG	58.015	22	163
Aa00540	p1	(T)11	ATTTTAGCAAAAGGGGTTAAGG	57.884	22	GGACATATGAAAACAAACGGAT	57.861	22	266
Aa00541	p1	(A)10	ATGTTAATTGCTTCCAATTTCG	58.2	22	CGGTTTATATTCTCTCATTGGG	57.662	22	108
Aa00542	p1	(A)18	ATCGTTACAGTTCATAGCCCAC	58.149	22	ACCTCGGTTTTAAGGGTATGAT	57.985	22	273
Aa00543	p1	(A)10	TATGCAGTGAAAGAGTGACTGG	58.036	22	GTTGGAAGTAATGTTCCGTGAT	57.982	22	191
Aa00544	p1	(A)10	AAATGTCATCCTAAACCACGAC	57.982	22	TCGACGATATTCCTACGCTACT	58.076	22	252
Aa00545	p1	(T)10	TAATTTGTACCAGTCTTTGCCC	58.188	22	CAGCGACAGAATTGAATGTAGA	58.054	22	215
Aa00546	p1	(T)10	AAGATGAACTGGTCGAAAATTG	58.239	22	GCAAAGCTTTTCACATCCTTAT	57.601	22	207
Aa00547	p1	(T)14	GACGTATTGCCTGGGTTAACTA	58.212	22	TTTTGGGATCGATAAGTTTTTG	58.176	22	190
Aa00548	p1	(A)11	TTTAGGCCATCTGGAAAACTAA	57.959	22	GCTATTTTCCAGTTACGTTTGG	57.899	22	142
Aa00549	p1	(T)10	GACGTATTTAAAGCGAGGCTAA	57.836	22	AAACGTTGATAAAGCAGCAAAT	58.032	22	277
Aa00550	p1	(T)11	TTTGGTATTTGGGCATTATAGG	57.976	22	GACATCCACCTTATGCAATTTT	58	22	240
Aa00551	p1	(A)10	TATTACTCCTATCAGCGCCCTA	58.091	22	CCATTCTAATTACAGGCCTCC	57.708	21	270
Aa00552	p1	(A)16	CGCAAATGTTTCACAAATTAAA	57.846	22	TAAGCAAAGGAGAAATGGAAAA	58.067	22	239
Aa00553	p1	(A)10	CACAATTTTAATGTTTGGGGTT	57.85	22	CTGAAAACACGATCAACTACGA	57.961	22	275
Aa00554	p1	(A)10	CGAGTTTTATTTTCAACCCTCA	58.298	22	AACATCCCTAGGAGAAAGGAAG	57.917	22	279
Aa00555	p1	(T)15	CTTCCTTTCTCCTAGGGATGTT	57.917	22	AACACATCAGAAAACACGTCAA	58.187	22	212
Aa00556	p1	(A)10	TCAGCATGGTGAACGTAAGATA	58.32	22	GGCAGATAAATGATCCGTTAAA	58.151	22	167
Aa00557	p1	(A)10	AACCTTGCCATAATTCAAGCTA	57.983	22	ACTTGGCTTGTGTTCAATCTTT	57.92	22	264
Aa00558	p1	(T)12	AAAGATTGAACACAAGCCAAGT	57.92	22	TTTAAACCGAATTCGAACATTT	57.763	22	237
Aa00559	p1	(A)10	CAGTTTACCTGGTCAATCTTTTG	57.868	23	TGGAAATCCAATGCTAAACTTC	58.25	22	236
Aa00560	p1	(A)16	GAGTAATAATCCCCGGCTAAAC	58.13	22	ATTACGCGTTAATGACGAATTT	57.81	22	194
Aa00561	p1	(T)10	ATGAGGATCTTTATTTGTTGCG	58.274	22	GAGACCTGTCGCTTTCTATGAC	58.082	22	197
Aa00562	p1	(T)11	GAAAATATGTTAAGCGGTTTCG	57.918	22	TTAACGCCTACCCCTACAAATA	57.813	22	120
Aa00563	p1	(T)10	TTTAAAATCCACAACGAAAACA	57.322	22	AATGCGATTGACTTGAAAGACT	58.008	22	233
Aa00564	p1	(A)10	CCCAGCCAATTACACAAATAAT	57.958	22	TGTGTTATCGTTGAAGAAGTCG	57.961	22	234
Aa00565	p2	(TA)6	CATATCGAAATTTGCGACCTAT	58.176	22	ACGAGAAAAACGAAAAATCAAA	57.983	22	210
Aa00566	p1	(T)17	AATTCCTCTGGAATAATTGGGT	57.91	22	CAATATATGTAACATGGCACCG	57.884	22	255
Aa00567	p1	(T)11	AAACGTTAAACGCGAGAAGTTA	58.212	22	TGGTATTTACTGCGAATAGGCT	58.007	22	280
Aa00568	p1	(A)11	ATCGCTATCGGTTGAGATAAAA	57.932	22	ATAGTATTGGAGGTGGCAGCTA	57.939	22	273
Aa00569	p1	(A)10	TTGATAGGAACTTCAAAGCGAC	58.516	22	ATATCAGGGGAGGTGAAGTTTT	58.028	22	231
Aa00570	p2	(TA)9	AATATCGATACGAACTTCGCTG	58.434	22	TTTTTAACCAGTAAAATTGCCA	56.606	22	183
Aa00571	p2	(TA)6	TGAGTGTTGAATGTAAACACGTTAT	57.77	25	ATGCCACAACCATATTTTAGGT	57.464	22	273
Aa00572	p2	(AT)7	CGCTTTAGAAAACTTCGTGAAC	58.261	22	CAATTACAATCCTTCATCCCAT	57.808	22	261
Aa00573	p1	(A)11	ATCGTTCAAACGTAGTCGATTT	57.826	22	GAACAAAacatcgccaatttat	58.067	22	243
Aa00574	p1	(T)19	AATAAACATCATCAATTTCGCC	58.017	22	GTGAACAATCCCTCAAACAAAT	57.956	22	237
Aa00575	p1	(T)11	AAACATTCACTTCATCTGGGAC	58.028	22	TTTTCGATAAAAACTCCTCCAA	57.934	22	276
Aa00576	p1	(A)10	GCTCAAACGTTTCGACTAATTC	58.076	22	TAACAAGCGACCAGTATGACAG	57.989	22	245
Aa00577	p1	(T)10	TGAAAATCGACTTAAGTATCCG	56.202	22	CAACGTCTAACGTAGACCAACA	57.897	22	152
Aa00578	p1	(G)13	TCGGACAATCTTCGTTTAGTCT	58.009	22	TAAAAGCTAGTATGGCCACGtt	58.056	22	233
Aa00579	p1	(T)10	TCTATTGGGGAATCATTTATCG	57.967	22	TCTTTCAATTTCATTGGGAAAC	58.088	22	219
Aa00580	p1	(T)10	TTGCGTTAGCTTAACTTGATGA	57.824	22	GTGTTAACGTCAATGCATTTTG	58.149	22	266
Aa00581	p1	(A)12	ATCACTGCGAAATCACTTCTTT	58.008	22	ATCGTAACGTTCTGGCTAGTGT	57.972	22	194
Aa00582	c	(T)11(A)11	GCAAGGAAAAATTCTGTCAAAC	57.913	22	AAAAATCTCCGCACATAAGAAA	57.958	22	101
Aa00583	p1	(A)11	GAGGTTTATAACCCCTTATCCG	58.002	22	CCTTCTCATGATTACTTTTTCCA	57.454	23	268
Aa00584	p1	(A)10	CCATGGTTTCACTTACGATTTT	58.052	22	ATTTATGAAATATGGCGTCTCG	58.176	22	151
Aa00585	p1	(A)12	CCGCAGTATCAATAACTTAGCC	58.007	22	CATGAAAGATGATGTCAGGTTG	58.076	22	213
Aa00586	p1	(C)11	AACATAACACTAGCAAGGGTCG	58.338	22	AAAGGGCCTCTATTACTTCGTC	58.009	22	141
Aa00587	p1	(T)18	TTCAAGTAAAGTTCACTGGGCT	58.061	22	CTCGGAAGTGTGAAATAAAAGG	57.941	22	241
Aa00588	p1	(T)10	CCGTCACATTGGGTATAAGTTC	58.378	22	GTACGTATAAATGGCCTCTGGA	58.163	22	272
Aa00589	p1	(A)10	ACGATTGAGCTTGAACATATCA	57.392	22	AATTTTATGTGGTTGCGATTTT	57.654	22	135
Aa00590	p1	(T)11	GTCATTTCTTCATGTTGTCCCT	58.028	22	GTTTTCAAGAATAAAAGCGGTG	58.008	22	188
Aa00591	p2	(TA)9	AGAACCGCTATTCAGACACAGT	58.017	22	CAAAAGAGGCGTAATCAGAAGT	57.715	22	279
Aa00592	p1	(A)10	AAACCCAGATTTCGACTCTACA	57.867	22	GGTAACCTACGTGTTTGGCTTA	58.261	22	227
Aa00593	p1	(T)10	GATTATCGGCTTATTTGGATGA	58.102	22	AAATCCGTTAACAATTACCACG	58.008	22	244
Aa00594	c	(T)10agagggaataagacagtggtcgtgcctataataaactcgcgtatgaaatcg(T)10	GTTGTAGGGACCCTTTAAATCC	57.96	22	TATTACTAAGTTTCCGAGGCGA	58.116	22	226
Aa00595	p1	(T)12	TTTGGCAATAGCTTTCTTATCC	57.629	22	AGGGTTGCTTAAAATACCCTTT	57.424	22	254
Aa00596	p1	(A)10	TGTAATAAGTTCCAACTTGCCC	58.188	22	CATGTTGTATTTCCAAGTCCCT	57.983	22	280
Aa00597	p1	(T)11	TTTTGAGCCGTATCTATTAGCC	57.654	22	GCGAATCGATAGAACTCTGGTA	58.493	22	190
Aa00598	p1	(A)14	GGTACTGGTTCCTACACGGATA	58.009	22	TCCAATTCCGTTAGAATGAAAC	58.113	22	194
Aa00599	p1	(A)10	TACTCGGTTTTCTACTCGTCGT	58.087	22	GCAAATATTTTACGACGTCCAT	58.091	22	101
Aa00600	p1	(C)10	CCCTTATCGGGTACAATCTTATC	58.013	23	GGGAAGAGGAAGAAGGAGAGTA	58.099	22	237
Aa00601	p1	(T)10	TATATCTAAGTCCCCCGGAAAT	57.954	22	ACGTTGGGTAAAATCAAATACG	58.008	22	228
Aa00602	c	(A)10gttattaagagtttcaagatatgataccaa(T)11	ACGAGTTTTCCTTTTTCATTCA	57.914	22	TACATACCGAAAATACGAGCCT	57.873	22	243
Aa00603	p3	(GAA)6	CACTCAAAAGGCTCGTATTTTC	58.077	22	TCCAACCCTGGTAATTCTACAC	57.983	22	237
Aa00604	p1	(A)13	TGTAAAGGGGTGGTATTGAAAG	58.052	22	TACTGGTGCACAAATAACTTGG	57.775	22	121
Aa00605	p1	(A)10	AGATGAGATGTTGGCAGAGTTC	58.405	22	CGGTATAGTTTCCCAATTCAAA	58.067	22	278
Aa00606	p1	(T)15	AATCCCACCACAAACACTTAAT	57.406	22	TGCGAAATATAATGACAAATGAA	57.338	23	280
Aa00607	p3	(TAT)5	ACCGTTCAGAATAACCTAGCAA	57.965	22	CCCTTACACGTATTAGCTGTGG	58.721	22	216
Aa00608	p1	(A)14	AGCGTATAAGCTTTCACCTGAG	57.879	22	TAGTTGAGGGTAAGCTAGCAGG	57.88	22	267
Aa00609	p1	(T)10	ACAAATCGGGAAACAAAATAGA	57.688	22	TTGAGAACCCGTATTATCAAGG	58.138	22	238
Aa00610	p1	(A)13	AAAAAGCTCACAAAAACCAAAA	58.033	22	GCGGTAATGGGTAGTTGATAGA	58.163	22	257
Aa00611	p1	(T)10	AATCAACGATCAAATTATTGCC	58.017	22	CCCACCTAAAGCTAACATTCTG	57.966	22	123
Aa00612	p3	(TAA)7	TGGCAATACCTTGTGTGATAAA	58.097	22	TTGTTAGTCTTCAAGCCAGGTT	58.061	22	129
Aa00613	p2	(AT)10	ACGATTTGCGCACTTATTCTAT	58.007	22	TCATCAAAGTTGACGAATCTGT	57.328	22	219
Aa00614	p1	(A)13	CCCCTAATCACCATTGAAGTAA	58.001	22	GGAATTAACCATTGAATAACGC	57.602	22	194
Aa00615	p1	(A)10	ATGACCGAATTCCAAGTTAATG	58	22	ATTGTAGGAGTATGGCAACCAC	58.008	22	157
Aa00616	p1	(C)11	TAATCGCAACGAATATACCCTC	58.176	22	CTAGGTCGTCGTAATAGTTGGC	57.99	22	143
Aa00617	p1	(T)10	CTTAATTGAGGAAACGTTCGAC	57.94	22	CAAAACATTGTCAAGGCAGTAA	57.891	22	262
Aa00618	p1	(T)10	AATACCACAATTACTTCGACCG	58.077	22	TTACCACTATCTTTGGCCATTC	58.138	22	217
Aa00619	c	(T)12catgagga(T)10	TAGCGGGATTTCACTTTACTGT	57.965	22	TAAATTCAAACCCTTTCCAAAA	57.74	22	248
Aa00620	p1	(A)11	GTTGCAATGTCTAAAGCCCTAC	57.964	22	TCTCATCGAACTTATTCGAACC	58.328	22	128
Aa00621	p1	(T)11	ATGCCAACGATAAACCAATAAC	57.957	22	GTATATTTCGTTGCAGGTGGTT	58.076	22	263
Aa00622	p1	(T)11	TCACCTCTTAATCCTTTCATGG	58.188	22	CTTACGTCCCATTTTTGTTCAT	58.052	22	267
Aa00623	p1	(A)10	CTCCCCACTTATTTTCATTGAC	57.608	22	CAAATGCGGAACCTAAAGTAAC	57.899	22	156
Aa00624	p2	(TA)6	TTTTTCGCCGAAGTTCTAGTTA	58.271	22	GTTGGTAATCGATCATATCCGT	57.833	22	252
Aa00625	p1	(T)16	TAGCTTTCGATTCTCATCCTGT	58.098	22	GTTTGAGAAATTCTGAGCAACC	57.982	22	241
Aa00626	p1	(G)13	CGTAATAACGTGCTAGTTGGGT	58.285	22	AAAATGTTTTCTCCCCATTTTT	58.002	22	196
Aa00627	p2	(TA)6	ACACTCTGCAAAGGTGAAATCT	57.99	22	AGGTTTGGTTGAATTCATGTTC	57.956	22	106
Aa00628	p1	(T)15	TGTTGTTTTTGGTTAGTGAACG	57.803	22	AGTCCCAGAGGTCTTTGTAGGT	58.277	22	185
Aa00629	p1	(T)14	CAATTTAGCGTACCCGTTTATC	57.812	22	CCTTTGTTATTACGGCTTTCAT	57.441	22	252
Aa00630	p1	(A)10	AGATGGTAATTGAAAATCACGG	58	22	CTATTCATGTATCACGTTCCCC	58.328	22	270
Aa00631	p1	(T)10	CTAGCTATCTAGGGCTTTTCCC	57.816	22	ACAACCTAGAAACGGAGCATTA	57.965	22	222
Aa00632	p2	(AT)9	CGACGTAAAATTAATACGGCAA	59.098	22	CCTTTCTTCATGTCTTTGTTCA	57.008	22	181
Aa00633	p1	(A)13	TTTGCCGTTTTATTCAAACTCT	58.008	22	TTATGACCGGGCTTATTATTTG	58.106	22	146
Aa00634	p1	(T)10	ACGATATTAGGGTTATGGCAAA	57.629	22	AAGGTGTATTATTACCGCATCG	58.116	22	231
Aa00635	p1	(T)10	ACGCGGGATATAATTTTTATGA	57.653	22	AAGGTGTATTATTACCGCATCG	58.116	22	124
Aa00636	p1	(G)10	GCGGAGCCTGTATTACTTATTTT	58.042	23	ATCGTTAATTCTTCTCATCCGA	57.835	22	222
Aa00637	p1	(A)10	GCGTATTTTACGAAACAGTTCA	57.12	22	TACCTATAAATGCAAATTCCCC	57.152	22	264
Aa00638	p1	(A)17	CGTTGAAATTAACCGCTAAAAG	58.096	22	ATTTGGGATGTAAGTTGTTTGG	57.914	22	150
Aa00639	p1	(T)10	ACCTAATTTCATTCGACTTTCG	57.466	22	TAATAGTTTCGGTTTTATCGGC	57.469	22	270
Aa00640	p1	(A)10	TGAATAAGCTGATGAAACGATG	57.926	22	AGGGTTTCCTGAATTTTTGATT	58.068	22	177
Aa00641	p1	(A)10	AAGCGAATACAGATTCGAAAAA	58.091	22	TTCATTATCAAAATTCACGTCG	57.717	22	274
Aa00642	p1	(T)10	TTATTTATTGTATATCGCGGGC	58.142	22	TCCGCTAGTGTTTTAACGTTTT	58.081	22	179
Aa00643	p1	(T)11	CTCGATCTAATTTACGACCTACG	57.239	23	GTCTAAAGCCATACCAACAACC	57.687	22	203
Aa00644	p2	(AT)11	CACGGTATGTTGATTGAATGAG	58.027	22	CGCCTTTATTCTTCGATTTAGA	57.763	22	211
Aa00645	p1	(A)12	TTCAAAGCTAATGGTATTGTCG	57.065	22	AGGCGGAATCATTTAGAGAGTT	58.432	22	219
Aa00646	p1	(T)10	CGCGAATTTTATTAAAGCTCAT	57.728	22	CTTGAGGCATTTCGTTGATATT	58.274	22	266
Aa00647	p1	(T)10	AAACTCAGGTGAACTAAGCCAA	58.061	22	GGAACCTGTTTACAAAGCTACG	58.016	22	276
Aa00648	p1	(T)10	TTGGTCTTTTTGGTGGATTAAC	58.026	22	TCTAAATCTCAAGGCACCCTAA	58.026	22	269
Aa00649	p1	(C)12	GCAGGGATTAGCTGAACTAGAA	57.8	22	CGTCTTTCTCGGTTTATGTTTC	57.94	22	176
Aa00650	p1	(T)10	AACGGAATGTATAAACACGAGG	58.077	22	AGTTATAAAAAGCGTTACCCCC	57.781	22	235
Aa00651	p1	(A)10	TAAGGATTAAAAGCCCAGTGAA	57.959	22	ATAATGCCTTCAGCACGTAACT	57.99	22	103
Aa00652	p1	(T)10	GGTGTTATCTCCATTTTGATCC	57.407	22	AGTTTTTACTCAGCAACAGGGA	58.061	22	170
Aa00653	p1	(A)12	GCGTATTTTAATGCTCGTTTTT	57.648	22	TAAGTGTActcaaaccaacccc	58.035	22	191
Aa00654	p2	(TG)12	TAGCTTAATTTCAACACACCCC	58.188	22	CATTCTCTTCCTTTCCCCTATC	58.225	22	150
Aa00655	p1	(C)11	TTGGCTTTCGTTAATTGTACCT	57.899	22	TGACATAAGGACTGACAACACC	57.574	22	207
Aa00656	p1	(T)13	GTTTTCAAGAAACGAGTATCGG	57.94	22	TACCGATTGGGTAGAATCATTG	58.831	22	165
Aa00657	p2	(TA)6	TAAATATTTTCGTCCATCGCTT	57.868	22	ATGACCATTAAGTGTACCCGTG	58.767	22	167
Aa00658	p1	(A)10	AAACAACCACATTGTCATTTCA	57.906	22	ATAAGAGTACATCCTGTCGCGT	57.919	22	219
Aa00659	p1	(T)10	TTTACTAACTTCTGCATGCCCT	58.102	22	AACAAATTACTTGTCGATTCGG	58.188	22	224
Aa00660	p1	(T)10	CGACGAATGAGTAGAAAGTTCC	58.009	22	ACCTACTTTCATTGTAGCCGAA	57.965	22	145
Aa00661	p1	(A)10	AAGCTGTATAACGCAATGGTTT	57.923	22	CGCCGCTTTCAGTTATATTATC	58.023	22	279
Aa00662	p1	(A)10	ATTTATGCATTGCGACCTTATT	57.76	22	GGCGCTAGTGAAAAAGTAACAG	58.285	22	239
Aa00663	p1	(G)11	TTGTATCCTTAAAAGCCTTTCG	57.682	22	ACATCGCGTAAAAACAGAAACT	58.015	22	276
Aa00664	p1	(T)10	ACAAAATCTGCGAATTCAATCT	57.887	22	GGCTATTTATATGAACAACAGTGG	56.939	24	180
Aa00665	p1	(A)14	AGTTCTGATGGGACTCTCTCAA	57.982	22	ATCGAATGTACGTCAGGAAATC	58.071	22	280
Aa00666	p1	(A)11	TCCTAACCATTTTCCGACTAAA	57.825	22	TTACGTGCGACTTTGTAGAACA	58.564	22	214
Aa00667	p2	(AT)8	GTAATTCCCGTCAAATTCCTTT	58.437	22	TATTATTCTTCCCGTCGTCTTC	57.411	22	158
Aa00668	p1	(T)11	AGATCGCGATGATATATGGAAC	58.061	22	TGGAAAAGTCGAAAAAGTAGGA	58.052	22	207
Aa00669	p1	(T)10	GGTCAATCTTGAAACCTGTGAT	58.028	22	AGTTCGAAAATGGTTTGTGAAT	57.661	22	179
Aa00670	p1	(T)12	GTAATTGAATCGTCGGTAAAGG	57.713	22	GGCCGTAATATTCAACAGTTTT	57.304	22	273
Aa00671	p1	(T)26	TCATTCTACTATGCAGTTTGCG	58.149	22	TAGAGTCGCAATTAATCACACG	58.007	22	187
Aa00672	p1	(A)10	TCCTCTTTTCCCTTCCATATTT	58.152	22	CCACCCATTTTGACTCTAACTT	57.294	22	263
Aa00673	p1	(A)11	ACGCAACAACGTATAAAGGAAG	58.395	22	ATTTGTTAGTTTAGGAGCGGGT	58.294	22	277
Aa00674	p1	(A)14	GAGAAACATAAAACCAAATGGG	57.551	22	GTTCGTTGTAGCATGAATGAAA	57.835	22	140
Aa00675	p1	(A)13	CATCATGAAACCTGAAAACTACA	56.861	23	GGAACTTTTAACTAAGTGTTACCCA	57.163	25	279
Aa00676	p1	(A)12	GAACCAGGTATTGTAACGTCG	57.171	21	TAATAATTTTCAGGGCGATTTG	58.212	22	225
Aa00677	p1	(A)12	TGTATCAAGAAACGAAACAATGA	57.385	23	TTCTAATTCGACATGTTGATGC	57.779	22	176
Aa00678	p1	(A)10	CGTGAAAGATTAGGAGCGTTAG	58.237	22	CGGTACTAATTTTGCTGTGGTA	57.011	22	259
Aa00679	p1	(A)16	TCGATGGCTTTTGATACTTTTT	57.958	22	AAATGATGGTTCGAAATACGAC	58	22	265
Aa00680	p1	(T)11	AAAATCTCCCCTTTACGTTTTC	57.791	22	CTACGGAAAATCATAAAAACCG	57.789	22	206
Aa00681	p1	(T)10	GTCAATCCACATTTCTTGGTCT	58.028	22	ATGCTTATAGAAAAGCCCTTCC	58.025	22	155
Aa00682	p1	(A)11	CAATTCGATGAGCATAACCTTT	58.274	22	TAAGGTCAAATGAAACACCACA	58.054	22	257
Aa00683	p1	(T)15	CCCAAGAGTCGTATTTTTCTGT	57.436	22	CCTAATAATGAGGCAAACATGC	58.654	22	220
Aa00684	p1	(A)10	GCGTTGAAACTTATCAAGGAAC	57.939	22	AGACTTAGCCAAAGATGGGAAT	58.298	22	214
Aa00685	c	(T)11(A)10	ATAATCGTATTACCAGCGTTGC	58.248	22	GAATTTCGATTCCATTCCATAA	57.942	22	278
Aa00686	p1	(T)10	TTTATTTGAAAAGTACACCGGG	58.116	22	ATTAATGACCGTAAACCACGAC	57.939	22	242
Aa00687	p1	(T)12	AGTTTCACGCGTGTATTTTCTT	58.015	22	TTGGAAAACAGAGGAGAACATT	57.841	22	239
Aa00688	p1	(A)11	AAAGCCAATTCGATAGAACAAA	57.958	22	ACGTTCTAAGTGCCAACTGAAT	57.946	22	265
Aa00689	p3	(TCA)10	ATCGTCATCATCATCGTAATCA	57.914	22	TGCGCAAATTTAGTATTAGCAA	57.808	22	254
Aa00690	p1	(T)15	GCTAAAATCCCTTTTGTACACG	57.899	22	CTTACCAAGAAATAGACGTCGG	57.966	22	267
Aa00691	p1	(T)10	CAGATGTCTACATTTTGAGGCA	57.906	22	GTTCACATGTTCCATCTTGAAA	57.575	22	144
Aa00692	p1	(A)14	TCAATGGAATTTGACGTACTGA	58.147	22	TGATGTTGCACTTCTCCAATAG	57.906	22	165
Aa00693	p1	(T)17	ATATAGTGCCGTGATAGCCTTG	58.323	22	TTATACACCACTTGAAACAGCG	57.918	22	239
Aa00694	p1	(T)10	TTCGAAGGTATTATCAATTTCACA	57.787	24	AAGCTTCATGCTTTAAGTTTCG	57.924	22	247
Aa00695	p1	(T)10	TCGAAACCACACTAGTCTCTGA	57.606	22	GGGTATTGGCCATATAATGTGT	57.658	22	226
Aa00696	p1	(T)11	GGGTAACAAAAACGTCATTGAA	58.899	22	CTTCAGATTACGAACAATGGGT	58.124	22	125
Aa00697	p1	(T)13	ACTCGACGATCTGAGACCTTTA	58.082	22	CTTTCTGGTTACGCTTTACGTC	58.151	22	241
Aa00698	p1	(T)18	TCTTCTATAAAACCAAGGCCAA	57.959	22	ATTTCTAGCCGATGAAGAATGA	57.974	22	189
Aa00699	p1	(A)10	TCGCGAAATAGTAATACGGAGT	58.007	22	CGTAATCCTGATATACCGGAAA	58.043	22	159
Aa00700	p1	(A)12	GTTAACAACGGTGGCTAAGGTA	58.261	22	TACCATCGCTTACTTTCAGGTT	57.965	22	143
Aa00701	p1	(A)10	TTTCGGAATTACCTCATAATCG	58.152	22	AGATGCTATGATTATCCCGCTA	57.906	22	231
Aa00702	p1	(C)11	GGGAAAACCAACGTACTTACAA	58.102	22	ACATTGGAAGTCGACAGAAGAG	58.455	22	108
Aa00703	p1	(A)10	GCGAGATCTCCAATAGATTCAA	58.419	22	GGCACAATATTTCTTCTCCATT	57.269	22	210
Aa00704	p1	(A)12	ATATCCGCCTGAAATCCTACTT	58.2	22	CCCTTATCTTCTGGTTTAAGGG	58.223	22	192
Aa00705	p1	(T)14	ATTACCTAAATTCTCCAATGCG	57.387	22	TTCTAGGTTTGGTAGACCGCTA	58.102	22	271
Aa00706	p1	(A)20	TATTACTCCCCGTTCAAAACAC	58.052	22	TAACATAGGCAATAATCCTCCG	58.176	22	239
Aa00707	p1	(T)12	ACGACGTGGAGATCGATAATAC	58.097	22	AGCTTTTCCTTAAAACGATTCC	58.049	22	137
Aa00708	p1	(G)12	TAATTAAAGCCTCGGTAGCTGA	58.248	22	GAGCCGTTATTTGGGAAGTAAT	58.589	22	132
Aa00709	p1	(A)15	ATTACTTCCCAAATAACGGCTC	58.589	22	GGCGTATGATTTATTTTCGATG	58.525	22	191
Aa00710	p2	(AT)6	ACAAACAATACCGCCTTTAAGA	57.899	22	AAAAGCTCGTAAATGGTTCAAA	58.008	22	275
Aa00711	p2	(TA)7	GAAAACCAATTTTTAAAACCCC	57.939	22	ATAACCATGAGTTTGCGGTAAT	57.601	22	206
Aa00712	p1	(A)10	GGAGGAATCGTTATCTATCCAG	56.843	22	TAGTCGAAGGCCAAGTTGATAA	58.899	22	280
Aa00713	p1	(A)10	TTAATAAATCAATCCAAACCGC	58.082	22	AGGAGGAAAGGGAGTAGTAACG	57.993	22	278
Aa00714	p1	(G)11	CGTTACTACTCCCTTTCCTCCT	57.993	22	GTTCTCGCTAGTAAAGGGGTTT	58.058	22	134
Aa00715	p1	(T)10	TTCCAACAGAGGGTTAATTTTG	58.163	22	TGGTCCTATGTTACCATTCCTC	57.929	22	224
Aa00716	p1	(A)12	CGGTATCGCTATCGAAAAATAC	57.893	22	GACAAAGTTTGGTGTAAACGGT	58.087	22	206
Aa00717	p1	(T)10	ATCAACTTGTTTTGTCTTTGGC	58.289	22	GATATAATTGTTACGTGCGGGT	57.982	22	195
Aa00718	p1	(A)10	CGATGTGGAGAACTTTTCATTT	58.239	22	ATTCCGAATTTGAAAGGGTATT	57.977	22	117
Aa00719	p1	(T)10	ATTGTTAGGCCCCTGATAGTCT	58.188	22	AAGTGAGGGAGATGAAGGAGTT	58.343	22	223
Aa00720	p1	(A)11	ATAACTTCAATGGTTCGCATTT	57.712	22	TTTACCGTTCAATAACCATGTG	57.515	22	240
Aa00721	p1	(A)10	AGCCGTTATTTCCACTACAGAA	57.965	22	GCTTCGAAACCACTATTACGAC	57.964	22	189
Aa00722	p1	(T)14	GTGGTAGTCCCTTCAAACACAT	57.963	22	GTTCGCACTTTCCATAACATTT	58.188	22	279
Aa00723	p1	(A)17	TGGTGATGGCAAACTACTTACA	58.227	22	CAATATTCGGGTTCATTCACTT	58	22	204
Aa00724	p1	(T)13	GCCTCGATTCAAATATTCTACG	57.932	22	ACAACTGGGTTAGGCTATGAAA	57.828	22	215
Aa00725	p2	(TA)6	ACTTTCCAAATATCCCCTTGAT	57.91	22	TACTGCTAACATAAACCCCCTG	58.212	22	231
Aa00726	p1	(T)16	TGCACTCTAGAATGTCCCTTTT	58.009	22	CGGAATATTGATACGGACTTGT	58.026	22	262
Aa00727	p1	(A)10	CCTTGTTTTAGAATAAATGCCG	57.919	22	GGGAAGAAGATAGGAAGAAGGA	57.977	22	235
Aa00728	p3	(ATA)7	GGAATACCGGTTAATTGTCTGA	58	22	CTACGGATGTTACACCTTCGAT	58.149	22	244
Aa00729	p2	(TA)6	GGAATACCGGTTAATTGTCTGA	58	22	CTACGGATGTTACACCTTCGAT	58.149	22	244
Aa00730	p1	(T)11	AGGCGTAGTGGTAAAACTCAAA	58.016	22	CCATCCGTAACGTACACTTTTT	58.127	22	237
Aa00731	p1	(T)10	CTGTACTGcaattgacctgcta	58.135	22	ATCAATGTACTCAAATGTGCCA	58.026	22	267
Aa00732	p1	(A)10	TACTCTGGTCGTTTAATACCCG	58.212	22	AACTAATGGATTTGTTGTTGGG	57.914	22	187
Aa00733	p1	(T)12	TCAGATGTTTTATTTGTCGGTG	57.692	22	GTTGCCAAACCACATTAAAGAT	58.051	22	159
Aa00734	p1	(A)17	ATCTTAGAAGATGTTGGCAAGG	57.52	22	TTAATAACCCGCCTAAAAATCA	57.809	22	223
Aa00735	p1	(T)16	TACCGATTAGGTTGACAGGTTC	58.124	22	CGAAGCTAGAAAAAGAAGGTCA	57.966	22	271
Aa00736	p3	(GCT)7	AGAGATTGTAGACGAGCCTGC	58.711	21	GCTGATCTGTGACTCGTCCT	57.947	20	223
Aa00737	p1	(T)10	TTGCATACTCACTAGCGTTCTG	58.279	22	ATCGAAGACAATTACGCAGTTT	57.964	22	260
Aa00738	p1	(A)10	TGAAGTTTCAAAAACCCCTTTA	57.851	22	AAGTTGGGTAAATGCTTTTAGGT	57.486	23	272
Aa00739	p1	(T)11	ATGTGGGAGCTTGTTATCATGT	58.463	22	GTCCTGGGTTCGATACTTAACA	58.124	22	240
Aa00740	p1	(T)24	GTTGAAATTGGCCTTCTATACG	57.848	22	AAGAGGAGGAATATATACCGGG	57.61	22	225
Aa00741	p1	(T)10	AAATTGTGCTTTACGATCACCT	57.826	22	TATGCCCTAGTGTAAAGTGGGT	57.715	22	277
Aa00742	c	(C)10(A)10	TGTTTAAGTTCGTAAGGCACAA	57.598	22	TGGCTCCATGAAAATAGGTTAC	58.138	22	230
Aa00743	p3	(TTA)5	GGATACGTATTCGACCGTAAGA	58.163	22	ATCTCACCTCTTATCAACCCCT	58.099	22	223
Aa00744	p2	(TA)6	CTTCGAAGAAAACAAAAACCAC	57.966	22	TTACAGGTGGCATTAGGGTATC	58.026	22	257
Aa00745	p1	(A)10	GTTAACGCTACAACAACACGAA	57.97	22	TGGACAAAAGATATACGAACCC	58	22	208
Aa00746	p1	(T)17	GTTCTTTGACGTAGCTTTCGAT	57.713	22	AATAACCCTTGAAACTGGGAAT	57.96	22	219
Aa00747	p1	(T)15	AGACGGCTTTTACCACAATCTA	57.965	22	TCTAATACCTGCTTCGCCTTAC	57.764	22	165
Aa00748	p1	(A)14	GGATACGAGGCGTTAATGAATA	58.176	22	TATAGATTTTACTGCCGATGCC	58.309	22	258
Aa00749	p1	(C)10	GACGTATAACGCGTCTCCTTAC	57.99	22	ACAACTTGAGAAAAATAGGCGA	58.077	22	157
Aa00750	p1	(T)10	CCGATTTTATTCGGTGATTTTA	58.082	22	TGTCGGATGAATTATAAGTGCC	58.969	22	212
Aa00751	p2	(TA)12	CGTTACAAATTGAAAATCGTGT	56.836	22	GGCCGACAAATATAAATACCAA	57.975	22	203
Aa00752	p1	(A)12	AGCCTTAACACTGGTCGAAATA	57.965	22	TCGGCGGTAAATATTGAATAAC	58.106	22	207
Aa00753	p1	(C)12	AACGCGACTAGTTGACAAAAAT	58.015	22	TTTCCCTGTGATAGTTTTGAGG	58.238	22	246
Aa00754	p1	(A)10	GCGCTAAGTTCCTCAAAACTAT	56.976	22	GTAAACTCTTTCGAATTGACCG	57.94	22	222
Aa00755	p1	(T)13	TACGTTTCGTCGGTATCTCTTT	57.965	22	ACATCAAAAATCGTTAAATCGC	58.2	22	265
Aa00756	p1	(A)10	AATATTCAATTTAAATCCCGCC	58.347	22	CCGATTTGTAGTTTTTCCTTTG	57.876	22	215
Aa00757	p1	(T)10	CCTATTGATTCCTATGATGCGT	58.113	22	TAGGTTCTTGATCCGAATTCAC	58.188	22	223
Aa00758	p1	(A)14	TACGAATAATTGAGGCGAGAAT	57.932	22	CCTTTCCTACGCCCTTTATACT	57.969	22	168
Aa00759	p1	(T)14	TTGTGGATATGTAAACCAACGA	57.954	22	CCAAACACTGATTTAAGCCCTA	58.323	22	197
Aa00760	p1	(T)10	ATACCATTTACGCCTAAGACGA	57.873	22	ACCCTATAAGGATTTTGGGAAA	57.978	22	235
Aa00761	p1	(A)12	GGTCACTTCAAATACGACTTCC	57.722	22	GTTAAAGACGTCCATTGGTGTT	58.035	22	117
Aa00762	p1	(T)10	GGTTAATAGGTCCGCCTTAATC	58.13	22	CTTACGTTTCTCGCTTGCTACT	58.066	22	237
Aa00763	p1	(T)19	TACCTTATTTTGGCTCAAACCT	57.063	22	TGGCACGTATATTGGTGTAAAA	58.05	22	213
Aa00764	p1	(T)10	TATGTGCATTACGGGTTTCATA	57.998	22	ATCTTGTCGTATCGTTGATTCC	58.071	22	222
Aa00765	p1	(A)10	GTCATCGAATTATTCCCTTCAA	58.062	22	GGTTCATTTAAGTTATTTGGCTTT	57.132	24	215
Aa00766	p1	(A)10	GGAGGTAAAACTTAAAACCCAA	56.514	22	AAAGTAATTATCCGCTGGTTCC	58.589	22	271
Aa00767	p1	(A)10	TGGTTTCTATAACAACCGTACAGA	57.842	24	ATAGGCTTAAGGCTGTTCAGTG	57.741	22	206
Aa00768	p1	(T)10	ATCACCGCCTAAGTCAGTTAAA	57.965	22	CAATTGAATTTTGATATCGGGT	57.882	22	189
Aa00769	p1	(A)10	AAGCCGTTAAAATAGATACAATGAA	57.608	25	ATTTTTGCGTATAGGCGTTTTA	58.006	22	131
Aa00770	p1	(T)10	CGTTCCTCCATAGGTAATGTGT	58.009	22	GAAATTATAACGATGGCGAAGA	58.285	22	240
Aa00771	p2	(AT)11	GAGCCTATAATTGACAGGCAAG	58.051	22	CATCACTAATTTCTGGAAACTGC	57.952	23	231
Aa00772	p1	(T)10	CACACCGACGTATACAAAAATG	58.034	22	TAATAATAGCGTAACGTGGCCT	57.966	22	120
Aa00773	p3	(TTA)5	CAACGAAAGCGTTAGAATGATA	57.206	22	AACGTCGGTATTCGTTAAACAT	57.654	22	257
Aa00774	p1	(A)13	CTTTTATTTCAAACCTACCCCC	58.026	22	AATAAAGGAACTTGCGACAAAG	57.656	22	169
Aa00775	p1	(A)10	TTTCCGCTTTTAGGTAAGTTGT	57.253	22	TTATGAGTTTGCGTTTGTTTTG	57.963	22	168
Aa00776	p2	(AT)16	CCTTTAAAACGCGTAAAAGAGA	57.862	22	CGTGTGTTTTTCGAAGACTGTA	58.016	22	250
Aa00777	p2	(TA)7	AATGTGTAATTTGCGGCTTTAT	57.81	22	GGTGCTAATATTAAACCGTTCG	57.812	22	182
Aa00778	p1	(A)10	GGGTTGACTTAAATATCGACCA	58	22	GTTCTTAAAGCCTTAAAAGCCA	57.049	22	262
Aa00779	p1	(A)10	GGAGGAATACATACCAAAACGA	58	22	AAGGGTTTTCCAAAGGTTTTTA	58.177	22	121
Aa00780	p1	(A)14	TTTAAAACTCACGAGGGAAAAA	57.984	22	TCCCTCTATCGAATGCATACTT	57.861	22	219
Aa00781	p1	(A)12	TAAGGGAAAGATTCCTACAGCA	58.026	22	AACATTTGTAACTGGTTTTGGG	57.966	22	204
Aa00782	p1	(A)13	ATAAAATAACGACGTTGCGACT	57.923	22	tattgttcactcagcacctctg	58.036	22	182
Aa00783	p1	(A)10	CCATCGTAATATGATCCTCACC	58.278	22	ACCGAATACTGAATGAAGGAAT	56.756	22	179
Aa00784	p1	(A)10	AATTCCTTCATTCAGTATTCGG	57.272	22	GCCGAAATTCGAGAAATATAAA	57.523	22	271
Aa00785	p1	(T)15	AAGTGGAATATTCAATTCGTGG	58	22	ATCTCAAGTATTTGGACGATGC	58.213	22	186
Aa00786	p1	(T)10	TGCTAACGTAAACGGGATAGAT	57.873	22	TAACCTCTTTAACGCGATCTCA	59.033	22	196
Aa00787	p1	(T)10	CTACCATGATAGATGCGATGAA	57.752	22	GGCATTCCATTGACTAATTGAT	57.948	22	264
Aa00788	p1	(C)16	AAGTCAACACTAACTTGTGGCA	57.479	22	AGATAGATGGTGTCATAACCCG	57.956	22	255
Aa00789	p1	(A)12	GTGAAGCGTAAAAGTGTCATCA	57.961	22	GAATTCATCGATTTTCCTGATT	57.183	22	270
Aa00790	p1	(A)10	AAATTATCGATTCGCCTATGTG	58.176	22	TTTGACAGTTCTTGAAAAATCG	57.112	22	217
Aa00791	p2	(AT)6	TGGGTTACGATAATAATTTGCC	57.975	22	ATTCCGTAGATGATTGGATGTC	57.874	22	260
Aa00792	p1	(T)13	TTTAAAGCTTTTACCTTTCCCC	57.986	22	GAATTCCACAACGATGATTTCT	58.045	22	152
Aa00793	p2	(AT)6	GCTTCAAAGTGGTTACCTGTGT	58.304	22	CATGAAAATGGGTACAAAACCT	57.914	22	252
Aa00794	p1	(A)10	TTCCCTAATGGCGTAAACTCTA	57.983	22	GCTTCAATGAGTTGAAAACGAT	58.379	22	276
Aa00795	p1	(T)11	CTAGATGGTATTAAAGTCGGCG	58.008	22	ATATGACCCCCGATTACTTTTT	57.872	22	252
Aa00796	p1	(T)13	TATATACCGGGGCGTATTTACA	58.363	22	TACAACCGCCCTGTAGTCTTAC	58.338	22	280
Aa00797	p1	(A)10	TTAAAGGTAAGACTACAGGGCG	57.683	22	CGCTATCAATCCGTTATTCAGT	58.299	22	232
Aa00798	p2	(AT)9	AGTAGATGACTTTCGCGATGTT	58.034	22	ACTATGGCGGTAATTTCAACAC	58.076	22	273
Aa00799	p1	(T)16	TATCCGTTGAGTTAGATTTGCC	58.274	22	ACTATGACGATAACAGTTCGGA	56.42	22	231
Aa00800	p1	(A)11	TGTATTGAATGGCTTGAACATT	57.194	22	AAGCCAAATAATCGCAAAATAA	57.936	22	252
Aa00801	p1	(T)12	TATTTTGCGATTATTTGGCTTT	57.936	22	ATGATCGGTTTTGAAAAAGGTA	57.688	22	169
Aa00802	p1	(T)10	CTGGTAAATCAATTGGAAAGGA	58.113	22	GCGGGTACAACCGTATAAGATA	58.116	22	219
Aa00803	p1	(T)12	CTTACTTATCTGAGACCCACGC	58.035	22	AAGTTGCTATCGCTCAAAAAGT	57.434	22	164
Aa00804	p3	(AAT)6	CTTCCATCGCTTTATTGATAGC	58.067	22	TTTTAGGTTATCGAACGGCTTA	58.048	22	263
Aa00805	p1	(G)13	TAAGCCGTTCGATAACCTAAAA	58.048	22	TCCCTAGTAACTATTAGCGCAGA	57.505	23	209
Aa00806	p3	(CAT)5	GCACAAGGAAATTATGGCTAAC	57.847	22	GGTACAGCATGTGTGTATCCTG	58.036	22	279
Aa00807	p1	(T)18	TAGCTCCTAAGGGTGCTATGAA	58.188	22	AACAGATAACCAATCCGAACAC	57.982	22	154
Aa00808	p1	(A)14	GGTCTGAATGGTTCCTAACTCA	58.174	22	AACACTGTTGCGATCCTTAAAT	57.826	22	148
Aa00809	p1	(A)15	CATTAATGATTTCAGGAGGACC	57.552	22	TGTTATTTTAAAAAGGCGATCC	57.445	22	272
Aa00810	p1	(A)10	CGTACTAAGAAAAGGATCGCTG	58.237	22	TAGCGTCGGTATTAGTCCACTT	57.99	22	223
Aa00811	p1	(T)10	CGATGGTTATTTGTACCGACTT	58.077	22	TTTCAGAGCTTTGTTTAGCGAT	58.347	22	203
Aa00812	p1	(A)12	ATACCCCTATAACACCTACGCA	57.629	22	ATGTCATCTTTTTCCccctatt	57.91	22	267
Aa00813	p1	(T)10	TTTGCCTTGATTGCTATATCCT	57.932	22	CGGTTATGAAGCATTATCAAGA	57.005	22	243
Aa00814	p1	(A)11	CGTTAGGCGTAGATACGTTTTC	58.056	22	CAATTTTACAACGGCTGAATTT	58.248	22	274
Aa00815	p1	(G)12	TCTTAAGTGACATCTTTGGCCT	58.009	22	TGTAAAACGGGTTCTCCTTATG	58.188	22	105
Aa00816	p1	(T)10	TTGTTATCTCCCTTCCTGAAAA	57.863	22	TCGAAACCAAAATAAAATCGAC	58.176	22	265
Aa00817	p1	(T)11	AACGAGATAGAAATGGCTCTGA	58.098	22	TTTGGAATGGGTTAGAGTTGAC	58.098	22	215
Aa00818	p1	(A)10	GGTGAATACTGGTTTCAAAGGA	58.098	22	CCTGGAATAAATAGCTTTCACG	57.983	22	207
Aa00819	p1	(T)12	ACGCGCGACTATATACAAAAGT	58.08	22	CTGCTGGATCCTACTTAACACC	57.893	22	131
Aa00820	p1	(C)10	TGTAACGAAGATGAAGATGACG	57.906	22	CCGATTGATACCGGTAAATAAG	57.631	22	121
Aa00821	p1	(T)10	ACAATATCCTTTTTCCCTTCGT	58.093	22	AACGGTTCGACTCGACTACTTA	58.087	22	146
Aa00822	p1	(T)10	ATATTAATCCGAAACTCGCCTT	58.258	22	GAGATTCCGTGAAAATCCAATA	58.062	22	279
Aa00823	c	(TAA)5accgaaaacggttcatattaacgcgcttcatgtttccaaattaatgaggttgaaaaaaaactcctatctcttataatccgt(A)10	CGCTTCTTAAATTGAGACTCGT	57.853	22	AAGCTTCTTGCGGTAGTATTTG	57.815	22	251
Aa00824	p1	(T)13	TAAGAAACTCCCCACTTTTCAA	57.915	22	TTTCGATttcgagttgagtttt	58.052	22	175
Aa00825	p1	(A)10	GGATGCAAAAATTACGAAAAAG	57.894	22	TAGAGGATAAGCCGTCAGAAAA	58.163	22	211
Aa00826	p1	(T)18	GATCCGAAAGTTACATGGATTC	57.55	22	TAAACTTCCCTAAAGTGGCAAA	58.008	22	192
Aa00827	p1	(A)10	GAACCTTATAAATTTGCCCCTT	57.708	22	GTTAGCTTCGAGTCCCTTAACA	57.715	22	165
Aa00828	p1	(A)17	TATGGTGATTATTCGAATGGGT	58.2	22	ttactaaaagcctcgattcgtc	57.739	22	161
Aa00829	p1	(T)10	CTCTTCACGATTAAGCGAGTCT	57.92	22	CGCATAATTTACCTAAACGGAA	58.281	22	175
Aa00830	p1	(T)13	TTCGTGGTATTAGTATAGGCGG	58.248	22	CCTTGAAAGATTAACGGATTGA	58.25	22	272
Aa00831	p3	(TAA)5	TTTCCTACATATCCTTTTCCGA	57.773	22	TGGAATAATTTGCCTTAGAAGC	57.629	22	234
Aa00832	c	(T)11(A)10	AACCTTGAGCTGTTTTAACCAA	57.991	22	TGGTTTTGGACTAGGAGAAGAA	57.984	22	195
Aa00833	p2	(AT)9	GCCTATGAAATTTAATGGTTGC	57.735	22	TTGTTGCCTAAGGATTCTTGAT	57.888	22	236
Aa00834	p1	(G)10	TTTATATGCAACCCGATGTGTA	57.998	22	CAACCCCAAAGAAATTATCAAA	58.043	22	250
Aa00835	p1	(A)17	TCTTTTGTTGTTGTGACGTTTT	57.395	22	GGTTATCGGTTAAAATCGAACT	56.475	22	279
Aa00836	p1	(T)10	GCAACATTAAGAATAACCGCTC	57.982	22	TCCCCTATATCGTTAGCCACTA	57.823	22	224
Aa00837	p1	(A)12	AATCTGCCCATACAATTTGAAC	58	22	ACCGGTTTTAGAACAACTTTGA	57.854	22	251
Aa00838	p1	(T)10	TCGTGAAAATGTGAACAAAAAC	57.719	22	CTCACAGGTTTCTTTTGTTGGT	58.278	22	233
Aa00839	c	(A)12tcattttcccttttacattatca(C)10	GTATCCTTTTTACTGCTGGCAC	57.964	22	GAAAATTTCAAAGGGTTATGACA	57.266	23	247
Aa00840	p1	(T)31	CCGGTTGCTAAATGTAGAGTGT	58.338	22	TCCATCATTGAAAACAACAAAA	58.045	22	157
Aa00841	p1	(T)11	TTTTAACCATTTGTCGTAACCC	57.983	22	ATACGCGATATCTTTATACCCG	57.336	22	189
Aa00842	p1	(T)12	TCTTATTTCGTTAGGAGGACGA	58.026	22	AATTGAAATTTAAAAACGTGCG	58.304	22	236
Aa00843	p1	(A)12	GGTTTGATTGGATAGACCAGAA	58.046	22	TATGGTTCGTAATAACGCCTTT	57.812	22	231
Aa00844	p1	(C)12	TCTCTTCTAGGGAGCTGCTATG	58.009	22	CACAGCACTATGACTTTCTGGA	58.036	22	270
Aa00845	p1	(A)10	CGGTTAAAATCCAATTAGGTGA	58.067	22	CCCGGCATTTTATCTGTAACTA	58.224	22	159
Aa00846	p1	(A)11	AACTTCGCCGAGTTGTAATAGA	58.102	22	CGACTTTTAGGAGGGAAAGAGT	58.103	22	249
Aa00847	p1	(T)11	GATGTCAAGATTCCACATGCTA	57.696	22	ATTATCCGGGCCTTCTATACAT	57.977	22	225
Aa00848	p1	(A)11	CACTTGAAGACGAAAGGAAATC	57.983	22	AGTATCAATGCGAAAGCAAAGT	58.101	22	267
Aa00849	p1	(T)12	CCTAAAAGGAGGGAACTTCATT	57.853	22	TATCCTTCGGGTTAAGCAACTA	57.983	22	259
Aa00850	p1	(A)11	TTTATATCACAGTTTCCCTGCC	58.138	22	TAATTAACGATGGATAGGTCGG	58.043	22	191
Aa00851	p1	(A)12	CGGGAAAAATTTCTTCTAGCTT	58.177	22	CGCCTATATCATACCAACCCTA	58.067	22	140
Aa00852	p1	(A)10	AACCCACAGCTAATCGTAAAAA	57.899	22	AGGGATGTAGCGAGTGTAAGAA	58.035	22	119
Aa00853	p1	(T)10	AGCTCCAGGTACGGATTAATTT	58.247	22	GAATACTTTGCCCAACAATCAT	58	22	267
Aa00854	p3	(CCG)8	AATCCACACAAATACAAGTCCC	57.839	22	GGTGGTGGTGGTAAAGGTAGTA	57.921	22	274
Aa00855	p1	(A)12	ATTTTGAGTTGGAAGACACGAA	58.743	22	TGGTACGTGCCCTAGTCTAAAT	57.853	22	216
Aa00856	p2	(AT)6	CTTTGTCAGGCTGTAGGATAGG	58.035	22	TAATTGAGATTCAAGGCGGTTA	58.762	22	233
Aa00857	p1	(T)17	TGACTTAGAATTAAACCTCGCA	56.808	22	CAGATTAATTGCCTTGTGAAGA	57.08	22	210
Aa00858	p1	(A)11	TTAAAAACGTGTTACGGCCTAT	57.861	22	AACCTAAGTGATTCGAAAGGGT	58.212	22	261
Aa00859	p1	(A)10	CATTGTCATTTCCTTTGGATTT	57.975	22	ACAAAGCGATGATTTACCTGTT	57.826	22	271
Aa00860	p1	(A)10	TTATAGCTCGGCTAAACTACGC	57.99	22	CTTCCTCTTCTCCTCCTCATTT	58.099	22	149
Aa00861	p1	(A)10	CTTAAGGGCAACGTCTTTATTG	58.033	22	ACCTCCTTAGTCCGATGAAAAT	58.163	22	241
Aa00862	p1	(A)10	CCAACTATTCCATCCCTTGTTA	58.001	22	GTGGTGATAGCGCAAAATAAAT	58.224	22	171
Aa00863	p1	(A)10	ACCACATTCGTAAAAAGTGACA	57.216	22	CTGAATATCCTGATTTACGGGA	58.088	22	204
Aa00864	p1	(T)13	AACCGATAATTTACGGAAACCT	58.049	22	AAGCCTTTGTTAACGATGTTGT	57.879	22	228
Aa00865	p1	(T)10	CTTTTACAACTATCTCGACCGC	58.102	22	ACGCTGTTAAAATTGTTTTCGT	57.949	22	149
Aa00866	p1	(T)12	AGCTTATATTACGCGGTTTTGA	58.071	22	ATGGTTGGTAATAACACCTTGC	57.939	22	187
Aa00867	p1	(T)11	ATGATTTAATGACCGGTTGAAG	58	22	AAGTTGAGGATCTTGACGCTTA	58.149	22	161
Aa00868	p1	(T)10	TCGTTTATTACCGGCTTTCTAA	58.048	22	TGGATTACCCGCATATTTTTAC	57.975	22	247
Aa00869	p4	(TTTA)6	ATAGTTTCTTTTGCGCGTTAAG	57.885	22	GGAGCCAGTATAGGTGGTGATA	58.098	22	125
Aa00870	p1	(T)13	TGAAAGTCTTAAACCGACGAGT	58.061	22	GCATAGGAAGTGGAAAAGAGTG	58.009	22	209
Aa00871	p1	(T)15	AGGTAATTGCGATTTTGAGAAA	57.958	22	TTCCCTACAATCTGTATTTGGG	58.001	22	273
Aa00872	p2	(AT)6	GATTGCGGTATAAACACAGGAT	58.025	22	TAAAACTGATCCTTTTGCCTGT	57.94	22	233
Aa00873	p1	(T)10	CCATGCAAAGAAAGTTGATGTA	57.837	22	CTCTCATCTGTAGCATGCACTC	57.727	22	229
Aa00874	p1	(A)10	CATTGACTTTCGTTAAAAAGGC	58.008	22	TTGAAAGTTCAATTCAACCCAT	58.467	22	267
Aa00875	p2	(TA)6	TTGATATTATTAGCTCCGCGAT	57.974	22	AAACCTTACCGACAGAAACCTT	58.26	22	241
Aa00876	p1	(A)10	TCTGCACAGTAATTTGTATGGC	57.862	22	AATTGACGAGGTCGTAGCTTAG	57.741	22	271
Aa00877	p2	(AT)6	GTGGGTCTACGGTAAAATAGCA	58.212	22	ATTAAATTCCCGGTTTTCGTAT	57.938	22	223
Aa00878	p1	(A)10	TTTTCCCTATCCCGGTAGTAAT	58.002	22	GCCTATTAACTTAGCCCTCGAT	58.049	22	271
Aa00879	p1	(C)10	CATAACTATTGCAAAAGCGGTA	57.188	22	CAAAGAAATGTGTTGATAGCGA	57.98	22	271
Aa00880	p1	(T)10	ATTTTGGTTGGATTCTCAGTGT	57.578	22	ACCAACAAATGTGTTTAGGAGG	58.035	22	250
Aa00881	p1	(A)13	TCTGCGTTACCTAATGAAATCC	58.274	22	TGAGTTGCTAAACCCAATAACA	57.4	22	265
Aa00882	p2	(TA)6	CTGGCTAGGTGACGTATAAACC	57.853	22	ATAGCTCTGATCAAGCCGTAAG	57.826	22	272
Aa00883	p1	(A)12	CGTAATGGTTTGTTTAACGGAT	58.008	22	GAAAAACAAGCGAATGAAAATC	57.932	22	257
Aa00884	p1	(A)13	AATAGTCGGGGATAAGAAGAGG	57.827	22	CGCGGAGTATATTACGTTACCA	59.088	22	271
Aa00885	p1	(A)10	CCCTCTTTTTAACCGTAGTCCT	57.928	22	CGGGATATACATAAGACGTGGT	57.913	22	170
Aa00886	p1	(A)12	GGAGGATTAGGTATTCTCCGAC	58.113	22	TTTCATCTTCCTCCGTACCTTA	57.889	22	211
Aa00887	p1	(T)11	GTGGGCGCATATTGTACTTAAT	58.115	22	TATATAACGATTGACCACGCAA	58.137	22	267
Aa00888	p3	(GAC)6	TATCACGCGTCATCATAAAGAG	57.953	22	AGCGAATTATATTATTGCCGAA	57.911	22	280
Aa00889	p3	(ATT)5	TTAATGGGTTTTGTAAAGTGGC	58.116	22	GTTTAAAAGCCACGATATGCTT	57.571	22	234
Aa00890	p1	(T)11	TGAAAATGAATTCGTTGAATCTT	57.81	23	CAAATGAAATCACAAGGAAGGT	58.098	22	101
Aa00891	p1	(T)10	TTTCGAACCTATATTAGCCCAA	57.869	22	TTATCCTGGAGCTTCATGTTTT	57.888	22	239
Aa00892	p1	(T)13	TAGGCTAGGTCGAAAAGAGGTT	58.608	22	ACGAAAACTTAACAAAAAGGCA	58.057	22	263
Aa00893	p1	(A)10	AGGAAAACATGAGCCAAGTAAA	57.94	22	TTAATGATCCAAGGCTTTCAAC	58.25	22	274
Aa00894	p1	(A)10	ATTGAAAGACATTAATGCCGAC	58.138	22	CCATCGAAACTAAATCGAAAAG	57.959	22	274
Aa00895	c	(A)10ccaag(A)11	TCCAAAAATCCTCACAGGTTAC	58.098	22	GTGTAATTTCGCTAGCTTTTGC	58.295	22	270
Aa00896	p1	(A)10	ACAGAAGCAACGGTACAAAAGT	57.998	22	CTTTAGCTTGACATACGAGCCT	57.879	22	260
Aa00897	p1	(T)10	TATTAAAGCTTTTTGCGATTCC	57.704	22	TGACCGGGTTATACCATCTTAG	58.026	22	262
Aa00898	p2	(TA)6	AAACCGACTTACAAACGAAGAA	57.991	22	GCCTGCTTACATTAGGGATATG	57.822	22	256
Aa00899	p1	(T)10	GTCGACTGAAGGGTCAAGTATC	57.788	22	ACCTAAACCCTTCATCCAACTT	58.078	22	262
Aa00900	p1	(T)11	CCCTTTCCCTCTATATTAGCGT	57.921	22	ACAGTAACCAGCGGATTTAGAA	57.965	22	240
Aa00901	p2	(AT)8	TGAAACTTTTCCATTTTCTTAGTTTT	58.116	26	CATTTTTGGGAAATTGAAAGAA	58.152	22	268
Aa00902	p1	(A)12	GGCATAACCAAAGCTAAAACTG	58.032	22	AATATCGAGTAATGCGTTTCGT	57.872	22	273
Aa00903	p3	(TAA)6	CGTTATCCATTATCCTCGATGT	57.974	22	ATGACCGACTGTAAAATGGTTT	57.547	22	251
Aa00904	p1	(A)10	ACCGATTCCTTCCGTAGTTATT	58.117	22	ATTGGAAGCTTCACGAATTATG	58.274	22	216
Aa00905	p1	(A)17	CAACAGGGTTCTTATCGTTGAT	58.124	22	GATCTACAAGGGGTATACGTGC	57.659	22	222
Aa00906	p1	(A)12	AACGAGCTTCTCAAGTCGATAC	57.776	22	AGATCGGCTTTTTGATAACCTT	58.354	22	253
Aa00907	p1	(A)11	GTTTTTCGTGGTTTCTGATAGG	57.802	22	AGTTGGATTTAAATGGGGACTT	57.96	22	190
Aa00908	p1	(A)11	AGGAAGAGCATTAGGTATTCGC	58.934	22	TACTGGTCATACTCATAGGCCC	58.098	22	270
Aa00909	c	(C)11aaaagtaggtacgaagacgtaatcttctatcttcgttatatgtg(A)10	GGAATTATTTGTTTCACATTTCG	57.642	23	AACAACGATTTCCATTCAGTTC	58.098	22	204
Aa00910	p1	(T)10	GCTATTTGATATCCTCGCAAAA	58.417	22	ACAATCGTAAGCGGTAATTTGT	57.789	22	182
Aa00911	p1	(T)12	TCGTCTTGAAGATTGTAAGGGT	57.867	22	AGATTTGGATTCAAAAAGGGTT	58.068	22	248
Aa00912	p1	(A)10	TTGCGAAGAAATACCAAACTCT	58.077	22	CGGTTCTACTCGAATCGTTTAC	57.965	22	254
Aa00913	c	(T)10(A)10	TCGGACACGAATTTTATCTTTT	57.823	22	CTTTTTCGCAACACACTATTGA	58.034	22	237
Aa00914	p3	(ACA)5	GAAGCTCCATTACTGGTCAAAC	57.866	22	ATCGATGGGAGGTAGTAGGATT	58.002	22	192
Aa00915	p1	(A)10	AAAATTAGAGGTGTCCCCATTT	57.96	22	GACTACGCGAGTACTGGTAAGG	58.112	22	255
Aa00916	p1	(T)12	AAGTACGATGGCTAAGTTACCG	57.572	22	ATCCCAGAACATCTAATCAACG	58.072	22	240
Aa00917	p1	(T)10	AAAGTCGCAAGATGATTTTCAC	58.379	22	TAATGCAAAATTCGATTAAGGG	58.212	22	252
Aa00918	p2	(AT)6	TTTTGATCGGAGCAATTAAATC	58.261	22	GGTTTTTCTTACAAATTCTGCG	58.008	22	244
Aa00919	p1	(A)10	CCAAATCACCCTAAACTTTGAA	58.163	22	ATTCAGGTCGATTTCGTACATT	57.633	22	206
Aa00920	p1	(T)10	TCGTTACTGTTGTCAAAACGAC	57.869	22	TGATTTGGGGTATAAGACCTTG	58.001	22	261
Aa00921	p1	(T)14	CAAGTTTGGCGAATAAATAAGG	57.919	22	ACCAGATTTTGAATGATAACGC	58.138	22	263
Aa00922	p1	(T)11	GCGAAGGGAAAAATACCATTAT	58.466	22	TGAAACCTTTACCCATTTCAAC	58.026	22	250
Aa00923	p1	(A)10	ACACCGAACCTAAACGATGATA	58.516	22	AAGGAGTTAGACGCATTTAATGTT	57.624	24	222
Aa00924	p2	(AT)6	TATAACCAACGTCTCTAACGGC	58.347	22	TTGGTAAACGAGTCTCAGGAGT	57.991	22	144
Aa00925	p1	(T)10	CAGCCTACAGCGTGATATGTTA	58.033	22	TTGCTAATTTAGGACTTTTGCG	58.636	22	265
Aa00926	p1	(A)19	TCTTCGGTAATTTCAACGTTTT	57.875	22	AGGTTTCCTATCGCTTTCAAGT	58.478	22	221
Aa00927	p1	(A)10	AAAGTAAAGGGGGAGAAACAGT	57.418	22	ACACCGTTAATTCCATCAACTC	57.982	22	197
Aa00928	p1	(T)10	TCCTACTTCATTCGATTAACGG	58.274	22	AAGTTAACGTATTGGGGTGAGA	57.689	22	278
Aa00929	p1	(T)11	ATGTCGAAGGTTCTTTGTTGTT	57.778	22	CGGTAATCTTGAAGTAAGCGAC	58.102	22	218
Aa00930	p1	(T)11	AGTACCCATTTCCCCTTAGAAA	58.093	22	TTAAGGCTTCCGAAATACGATA	58	22	157
Aa00931	p1	(A)11	AATCCTTACCGTTACCCTCACT	58.102	22	TTGCCAGTATCGTAACAATTCA	58.239	22	203
Aa00932	p1	(T)10	CTGCCACGAACAACTACATAGA	57.989	22	GACCATTCAAATCGAAAACATT	57.974	22	231
Aa00933	p1	(T)10	TACGAAAGGGTATACAACGGTC	58.077	22	CGATTGTATAAGCCGTTACTCC	57.873	22	198
Aa00934	p1	(A)10	TCAGCTAGACCCTTGACAATTT	58.009	22	GAAGGTTATGTAGATAGGCCCC	58.068	22	266
Aa00935	p1	(A)10	ATTCTATTCAAAACCCATGCAA	58.497	22	AACGCCCTTCACTTCAATAATA	57.848	22	146
Aa00936	p1	(T)10	TAGTTCCGAGTTTCGAAAGGTA	58.077	22	TGAATAAAAATCGGTGGAAAAC	58.043	22	258
Aa00937	p1	(A)14	TCAATGCCTTAAGGATGAAACT	57.888	22	AACTTTGCATCAAACGAAGAAT	57.939	22	235
Aa00938	p1	(T)11	ATTCATAGGTTTCATCTGGGTG	57.929	22	CCAGTTCCAATTCTATTTCGAC	57.748	22	245
Aa00939	p1	(T)12	ACATTGTTTCTGGCTAGCGTAT	57.99	22	ATATCTAACAAACTGGGGGACC	58.274	22	274
Aa00940	p3	(TTA)5	TCATTACCTCGATTACGATTCA	57.283	22	CTCATTGTTGAAATAGCGTTCA	57.98	22	270
Aa00941	p1	(A)10	GGTTCCAAAAGTTAAAGGCAAT	58.61	22	CGTACCCTTAGGAAGTGTTTTG	57.881	22	230
Aa00942	p1	(T)11	TTTTATGAGTTGCCTCAAGCTA	56.951	22	CCGAACTTAGTCCAATGTGTTT	58.175	22	137
Aa00943	p1	(T)10	GTAACCCTGAAAAAGTACTGCG	58.016	22	AAAATCATCGGTCGTAATATCG	58.042	22	207
Aa00944	p1	(A)12	ACCAGTCGAAGCTATCAATCAT	57.838	22	TGTAATTAGTGATGACGGCAAA	58.239	22	251
Aa00945	p1	(T)14	AGTTTGAAAAACGAATTGAGGA	57.914	22	ATCATTTGGAAGTATGGAATGC	57.948	22	246
Aa00946	p1	(A)12	ATAACTGGTGCGCTGTAAAGAT	57.99	22	TTCAATAATCTAAACGCAGCCT	58.116	22	264
Aa00947	p1	(T)17	TCGCCTTTCTACGTTTTCTCTA	58.347	22	GGTGCATTCGTATTTCAATGTT	58.88	22	268
Aa00948	p1	(A)10	GAATCAAGGAACAATTTGAAGC	57.861	22	AGTTTAACATGCCGACAAAAAT	57.764	22	215
Aa00949	p1	(T)11	CGGACCAAGCAATTAGCTATAC	58.007	22	ACGGTAATAGGGCAGGATTTAT	58.025	22	254
Aa00950	p1	(A)10	TTCTTTTACCTGCCTCGTTTAC	57.656	22	GTAAATTCGTTGTTCAAACCGT	58.102	22	258
Aa00951	p3	(TAA)5	ATATATCACTATACCGGCCGAA	57.602	22	GGCCATACAAAAAGTTACGACT	57.408	22	277
Aa00952	p1	(T)18	CGTTAGGCGTGGGTATACTTTA	58.295	22	TTAGTACCGATATTACGGTGGC	58.116	22	280
Aa00953	p1	(A)10	GTTCGTTTCGTTGAATAATGGT	58.051	22	TGGTATAGCTAGGCCGTTTTTA	58.072	22	195
Aa00954	p1	(A)11	TTGGAAAAACCCTTTCAAAGTA	57.851	22	AGTTTTTCCGTTGACTTTGTGT	57.832	22	156
Aa00955	p3	(CCG)5	CAATCTTATCTATAGCCGCCAC	57.957	22	TAAAGGCTTAATAGAAAGGGGG	57.963	22	123
Aa00956	p1	(A)11	CTCTACCCGTTATCGACAAAAC	57.828	22	ACAACCAGGTGTGTATTTCTCC	57.963	22	100
Aa00957	p1	(T)12	TTAAAACCTGTTTTCCACCTTG	58.212	22	TATAACCGGAAGAAGTCAATGG	58.138	22	248
Aa00958	p1	(T)12	AACTTCCCTCCAAAATCGTAAG	58.692	22	GAACTGATAATCATAAGCGCAA	57.144	22	223
Aa00959	p1	(T)10	CTAGCGGTCTGctaaacCTAGA	58.016	22	ATATGTATTTCGCCATCGTTTC	58.041	22	229
Aa00960	p1	(A)11	GGAAGGGGAATGAAACCTATTA	58.39	22	ACTTGCAGTGCAGTCAACTTTA	57.776	22	278
Aa00961	p1	(T)10	GCATTAAAAACACTTCGAAAGC	58.14	22	TGATTTATCATCACTTTGCTGC	57.925	22	209
Aa00962	p1	(A)10	CCAAACTTGGAGCTTGTCTTAT	57.576	22	CAGCTTATAGGGGCTATTCGTA	57.68	22	236
Aa00963	p1	(A)12	ACTTGGGGTTTACCTGGACTAT	57.967	22	CTACCATCATCTGCAAACGTAA	57.863	22	246
Aa00964	p1	(A)14	CAAAAACGCATTCAAAAATACA	57.846	22	TTTCTTGTGTTCATTTGATTTGA	57.358	23	223
Aa00965	p1	(T)10	AGAGTATTGTCGATCTGAAGCC	57.576	22	TCCTCACATAGAACGAATGAAT	56.321	22	122
Aa00966	p3	(GAA)9	GGTGGTCCGATTCTGTCTATAA	58.072	22	CTAAAGTAGGGAGGAACCTGCT	58.127	22	161
Aa00967	p1	(A)15	AGTCAGAATAATCGGCTTCAAA	58.026	22	AACCCGCAAGGATACTTTATTT	58.177	22	147
Aa00968	p3	(CTT)5	CAGGAAGAGAGCTGTTTTAGGA	57.895	22	TAAGGAGCAGATAAGACACCGT	58.035	22	209
Aa00969	p1	(T)10	TGAAATCTTTGGCTTTAATACG	56.325	22	TGCCTCCCTAGATAGATAATGC	57.521	22	266
Aa00970	p1	(A)11	TTTATGGCGTTTCATAATGGAT	58.393	22	CGCGTTTTATTAATTTCGTTTC	57.983	22	235
Aa00971	p1	(G)11	ATTGGTAACTTTGAAGCGAAAA	58.008	22	TTCGAACACGCTTTACATATTG	57.937	22	150
Aa00972	p1	(T)10	ATCCCGCAGTAATAAGGAAAAT	58.13	22	CACTTGTCTACAAGGGCTTTTT	57.631	22	250
Aa00973	p1	(A)10	CCCTTCTTTCTCTACACAGTGG	57.992	22	ATAAGAAGGAGGGTATTGGAGC	57.826	22	188
Aa00974	p2	(TA)6	ATTCAAAACGTTAGGTATTGCG	58.271	22	CCAACTTATTTTAACCGCTTTG	57.967	22	273
Aa00975	p1	(C)11	TACCATGGTTGGATCCCTATTA	58.2	22	TAACATTCCAGCCTAACGTCTT	57.965	22	204
Aa00976	p1	(T)10	GCTGACGCTGAGAATAACATTT	58.542	22	CGGATCGGTAATGACTTTTAAC	57.713	22	259
Aa00977	p4	(TATT)6	GCGCTTCAAGTTTTAGAAAAGA	58.032	22	TAAATAAGGCCTCTAAGTGCGA	58.248	22	243
Aa00978	p1	(T)14	TGGGTCTCCTCTAGAGTTTTGA	58.056	22	GATAGGGAAAGTTCCGGATTAT	57.583	22	134
Aa00979	p1	(A)14	ATGACAGGAGAAGATAGCTCCA	58.028	22	GCCCACAAATGATATGAAGAGT	58.071	22	200
Aa00980	p1	(T)13	AAGGATACATGACGAGTTGGAC	58.055	22	AAGTAGAAAACTGGGTATTTGCC	57.876	23	273
Aa00981	p2	(TA)6	CGCTGTTAGTCCTTTCGATACT	57.741	22	ATTAGGCTTTTCCAGTTACCGT	58.294	22	263
Aa00982	p1	(A)11	TTATGATTAAGTTCGGAACGCT	57.983	22	TAAACTCCTTCACCTAACTCGC	57.715	22	251
Aa00983	p1	(T)10	AAAGCCGTCAATTTCTATTCAA	57.958	22	GCGATGGGTACTATAAGCCTAA	57.546	22	162
Aa00984	p1	(A)14	CATGACCTTAAACTATAGCCGC	58.007	22	AGTAGTTCTACTTGCTCCTGCG	57.998	22	266
Aa00985	p3	(AAT)5	AGTGCGAACGACCTTCTAAATA	58.102	22	CATTATTCTTTACGATCGGAGC	57.932	22	135
Aa00986	p1	(T)10	CTTATTCAAACTGGTGAAAGGG	57.803	22	GGAAAGTAAGGAATGCATGTGT	58.124	22	207
Aa00987	p3	(TTA)5	TTACGTAATTTTACCCGAAAGC	57.521	22	TATGGATCATGAATACAGGCAA	57.99	22	269
Aa00988	p1	(T)11	TTAAGGGTATCGTCAACCTAGC	57.492	22	AAGGCCTAAACGACACTGTAAA	58.016	22	191
Aa00989	p1	(T)11	AAGGTCCAAAAGGGCTTTATTA	58.28	22	ACGTTACGTTACCAGAGTCGTT	57.884	22	247
Aa00990	p2	(TA)6	TCTTCGTTCAATTACCGTACAA	57.4	22	TGAGTGAGTTAAAGTGAATGCG	58.108	22	250
Aa00991	p1	(T)12	AGAGCGTGGCTCGTTATTATAC	57.652	22	ACCAAAATCACAACTACGATCA	57.154	22	244
Aa00992	p1	(A)16	TCGTTTCATAATGAGGGATAGG	58.088	22	CATTTTGGTAGTGGTCCAATCT	57.983	22	178
Aa00993	p1	(A)10	ATGAAAATGGTACGGCTAAAGA	57.848	22	CAACTCATTCGGTTCCATTTAT	58	22	275
Aa00994	p1	(A)11	CAGATTACCAAAGAGAACCTCG	58.009	22	GTAATTGGTAAATTAGCAGCCG	57.942	22	258
Aa00995	c	(T)10(A)10	GTTTTCCATTTGTTCTGATGGT	57.956	22	AAATCGCTTTCGAACAGATAAA	58.091	22	127
Aa00996	p1	(T)11	GATTCAATCTGACGGATACGAT	58.018	22	TCGTATTGGAAATAATGAACGA	57.235	22	279
Aa00997	p1	(A)11	TAGGGCACCTTCTACGTAATGT	57.853	22	AGCGTGTAGAACCATCAGAGTT	58.017	22	212
Aa00998	p2	(TA)6	GTTTTCATTATGGAATCGGGT	57.795	21	AATCCGATTTTGAGCTCATTC	58.265	21	248
Aa00999	p1	(T)11	TTACGGATGCGGATTACATTAT	58.417	22	AGTTGCAAAAGTATACCCAACG	58.261	22	208
Aa01000	p3	(TAA)6	AATAATGGACTCGCGAAACTTA	57.983	22	TTTTTACTTATGGTTGTTGGGG	57.984	22	191
Aa01001	p1	(A)11	GTAAATGGCGAGAATATGTGGT	58.025	22	CCGTATCTCGCGTAATAAGTTC	58.007	22	257
Aa01002	p1	(T)11	TCGTACAACTTATTTGAAACATCTTC	57.999	26	taaTTTCGTTATTTCTGGGGTG	58.067	22	226
Aa01003	c	(T)10(A)10	GGTTCAAAACTTCGTTTGATGT	58.149	22	TCGACAACATGGAAATTGATAA	58.018	22	245
Aa01004	p1	(G)10	TAAACCGCTTCAAAATTGGTAT	57.787	22	GTACTAGCCTTCCTGCTACCCT	58.151	22	262
Aa01005	p1	(G)11	ATGAGCGGTTATAAAGCCAGTA	58.007	22	GTTTCATGACCTGTGGGTACTT	57.963	22	240
Aa01006	p1	(T)26	TTAGAGGTTGGTCGCAATAGTT	57.965	22	TCCAAAAACCTTCGAGTACCTA	57.941	22	254
Aa01007	p3	(AAT)5	AATGTTATTGGTGTTACCTCGG	57.94	22	ATAGGTTAGCGTTTTGACATCG	58.347	22	277
Aa01008	p2	(AT)7	AAGATACAAGGAAAAGGGGTTC	57.718	22	TGGGTAATGAAGTGTGATTCAA	57.999	22	203
Aa01009	p1	(T)18	AACGCCACATTTACATTAAACC	58.007	22	TAGTTAGCGTGAAACCGCTATT	58.188	22	235
Aa01010	p1	(T)10	AGGCTTCATTTAATATGGGGTT	58.001	22	CCTTCGCAAATATCGTAAGTTC	57.983	22	280
Aa01011	p2	(TA)6	TCGCTGGTAATGACTTTCTTCT	58.149	22	TCTTCGAAGCGGACTATAAAAA	58.224	22	268
Aa01012	p1	(A)11	GGAAAAAGTCAGTGAAAACCAG	57.895	22	ATGCTTTAAAGGTTAAATCGCC	58.758	22	241
Aa01013	p1	(A)11	TATTCTCTATAACTCGGGCGAA	58.067	22	CTTGCAGTTAACGGCTCTCTAT	57.879	22	257
Aa01014	p1	(A)12	TCTCCAAAACGAACTTTGAAAT	57.914	22	TTGGTAAGTTTTGTCGGATTTT	57.74	22	248
Aa01015	p1	(A)10	TTATATCTTAAAGCGGTTCGGA	58	22	CCTCTCCTTATAGCAGCGAATA	57.848	22	280
Aa01016	p1	(A)13	CCGTAGGAAAAAGGTAAGGTTT	57.866	22	AGAATAGAGACGGCTACTGCTG	57.946	22	246
Aa01017	p3	(GGC)5	AGTGGCTGTAATTGACGAGATT	57.892	22	CCCATTTCAATTTGACCTGTAT	57.862	22	264
Aa01018	p1	(A)10	TCTTTTAATTGGAAAAGCATGG	58.308	22	AGGCCTACCAACAAGATCAGTA	57.893	22	209
Aa01019	p1	(A)12	GTTGTTCACAGCAGCAATTAGA	58.108	22	AGCCGTAAAATTTGATCGTTTA	57.918	22	273
Aa01020	p1	(A)10	TAAATAACCTTCAATGCCTGCT	57.983	22	AATTTGAATACACCCTGAATCG	58	22	210
Aa01021	p2	(AT)6	TAAAGCATATCTTTCCTACCGC	57.654	22	GAACTTTAAACCAGCTTTCCAA	57.631	22	225
Aa01022	p3	(TAA)5	CGATATAGGTGGATTCTTCAGC	57.861	22	CGACTTATCTTTACAAATCGGC	57.983	22	233
Aa01023	p1	(T)10	TAAGCCGTCAATTTAGACCCTA	57.983	22	AGGAATATACACCGGAGAGGAT	58.002	22	157
Aa01024	p1	(A)10	ATCGTAGACGACAACGTTAGGT	57.831	22	CTGCTAAATGTATACCCAAGCC	57.873	22	250
Aa01025	p1	(A)10	TACGGGAGTATGAGATTACGCT	57.939	22	AAAAAGTGCCCAAGTACGTTTA	57.949	22	193
Aa01026	p1	(A)10	CTCGTGAATTCATATCGTGAGA	57.849	22	TACATTCGGTTATTATCCAGGG	57.908	22	254
Aa01027	p1	(A)10	AAATGATTGGCGATAAAAATTG	58.082	22	TATTTTCTAAATCGAAACCGGA	57.845	22	246
Aa01028	p1	(A)14	ACATCCGATAAGTGCTTGTCAT	58.605	22	ACTTTTATTCGACAAAGGCAAA	58.008	22	268
Aa01029	p1	(A)11	GCTCTCCACATTTTCTTTCATT	57.491	22	AGTAAGCGATGGCATAGTCATT	57.938	22	267
Aa01030	p2	(AT)7	AACTACGAAAAAGGATTCCTCC	57.852	22	TAAGAATACCCCTTGTAGAGCG	57.631	22	233
Aa01031	p1	(T)10	AGGAAATCGATAAGAGGGAGAG	58.003	22	GCATGTAAATGTCCCTTTCCTA	58.138	22	186
Aa01032	p1	(T)10	GTTAATTTCGCACCAAAAGAAG	58.008	22	TGGGTACCCTAGCAAACTAGAA	57.966	22	174
Aa01033	p1	(A)10	CTTTAGATCGATCCGTATACCC	56.836	22	TGTTTTCACACGCTTTATTTTG	57.963	22	256
Aa01034	p1	(A)12	TCTACCGTCGATTTACCTTGTT	57.828	22	GGTTTATGAAAAGCGTCCTAGA	57.603	22	273
Aa01035	p1	(A)10	ACCTAGGCCTTTCGGATAATAC	57.79	22	GGGTATTAATGCCTCCTTTTCT	57.766	22	239
Aa01036	p1	(A)11	TGGATTCATAAAGGGGTGTTAC	57.862	22	TTCGACAGTCCTTTTTCTCATT	57.983	22	200
Aa01037	p1	(T)12	AGGTGACATGGTTGGTAATAGC	58.008	22	TTGAATTGAAATGCGGACTTAT	58.631	22	216
Aa01038	p1	(T)11	AAATATCAGATGGGTTTTGACG	58	22	CCGCTAACTTGTCTTAGCACTT	57.93	22	194
Aa01039	p1	(A)11	TTAAGAAGGATAATTCGCCAAA	57.976	22	GCTTTAAAGGCTTTTAGGGAGA	58.303	22	215
Aa01040	p1	(T)10	CATCGGTTCAAATCGTACTACA	57.719	22	CTCATCTTTTGGTTTTGAGAGG	57.984	22	279
Aa01041	p1	(T)10	ATTATTCCAACGCACAGGTTAC	58.076	22	CGTTTTCCAAATTATAGTCACCA	58.128	23	161
Aa01042	p1	(T)12	TATCGAGATTTGGCGAATATAA	56.59	22	AATTTAGTTTAAGGGTCCTATAGCTT	56.042	26	249
Aa01043	p1	(A)15	AACGTCTAAAGCCTTACCAACA	58.016	22	AGCGAAACCATCGTTACTTTTA	58.032	22	227
Aa01044	p1	(A)10	GGCACTATTTTAGCCCTGTTTT	58.759	22	AGTGGTTTTGGTACAAACTTCG	58.225	22	257
Aa01045	p1	(T)12	ACGTTCCTTTTTCCATTACCTT	58.141	22	AGCAGGTTCATTGCAATTTTAT	57.847	22	153
Aa01046	p1	(A)11	CACTTCGTGAGTAGGTACGTGA	57.969	22	GATGTAGGTCCAGACTTCAAGC	57.935	22	270
Aa01047	p1	(A)10	GCGAACCTATTAACCGTAAGAA	57.573	22	CTGTACCGGACGCTATATTTTT	57.466	22	256
Aa01048	p4	(AATA)7	ATGGATAGCCAAAGAAGGGTAT	58.068	22	TGATTTATTGATTCATCGATTTATTG	58.461	26	222
Aa01049	p1	(T)11	TGGCTCTGGTATTGAGTATGTG	57.785	22	AATCCGTGATTCTTATTGGAAA	57.635	22	208
Aa01050	p1	(A)17	TCTTATTTACCGTCGCGTATTT	57.942	22	CATCGTCTACACTTATGCGAAA	58.007	22	246
Aa01051	p1	(A)12	AACATTTTACCGACGTTCTACG	58.261	22	AAGTTAACGCGATTTCCAACTA	58.032	22	243
Aa01052	p1	(A)11	TTGAACGCGTTAGTATCATCTG	58.007	22	CATTCGTACCCATAGTAGGCTC	57.8	22	248
Aa01053	p1	(A)11	GAAAATTGTCATTACCGCGTAT	58.091	22	GCGCATTTCTGTTAAATAGGTC	57.982	22	167
Aa01054	p1	(T)10	GATACGTATAGGCGATCGATGT	58.138	22	ATAAACCGGGTTAAAAATTCGT	57.985	22	253
Aa01055	p1	(A)14	TGGATATATGCCATGTGACAGT	57.848	22	GGTATTGCAGGTATGAAATGGT	57.887	22	274
Aa01056	p1	(T)15	TTCCTTTGCGTGTAAGATTTTT	58.008	22	GGCCCTTCATAGTAGAATACCA	57.299	22	237
Aa01057	p1	(G)10	TAAAACTGGGCTTTCCATCTAA	57.959	22	TTTAAAAGCTATCGAAAAAGCG	58.007	22	115
Aa01058	p3	(TTA)5	ACGGTAGCGATTTATTTAGGGT	58.2	22	GCAATTTTTAACCACCAGACAT	58.051	22	115
Aa01059	p1	(T)10	CCTATTAGCAAAGTGTGCCTTC	58.102	22	GTACACCTCTGGATGCTTCTTC	57.935	22	276
Aa01060	p1	(T)13	CCATTTAGAGACCCCATTTGTA	58.001	22	ACTTTCAAGCTCAATCAACCAT	57.866	22	109
Aa01061	p1	(T)10	TTAGCTAAGGGTAGGTTGGGTT	58.294	22	TAAGGCCAAAGTTTAAGTTGGA	58.008	22	203
Aa01062	p1	(T)25	TATATTACGCCAATAGGTTCGG	58.13	22	TTGAACTTTTGTATCATTtcgg	56.895	22	156
Aa01063	p1	(T)10	TTGTTGTGTCAGTGCGTTTAAT	58.279	22	AACGATGCCTACTTCATTCACT	57.892	22	204
Aa01064	p1	(T)10	GTAAGAGGTATCAATTTTGGCG	57.848	22	TAAGTGAAGTTCCAAGGGAGAA	57.984	22	108
Aa01065	p1	(T)12	TTGTTGAATCTGAGGTTGTTCA	58.256	22	CTATATGGATACCGGTACAGCG	58.567	22	173
Aa01066	p1	(T)10	TGATTCAGGGGATTCATTTTAC	57.923	22	ACACCAAATTTCCACTCGTTAC	58.035	22	232
Aa01067	p2	(TA)6	CAAATCATTAACGGCTGTCATA	57.743	22	ATTCAACCATAATGCTCACCTT	57.633	22	218
Aa01068	p1	(T)10	TTTACATTGTTCCCCTTTTCAC	58.026	22	TTTGAAACGATACGTAGCTGAA	57.684	22	171
Aa01069	p1	(A)10	TTTGTCCCCAAAAATTAGTACG	58.116	22	AAGCGTTAAAAACAAAAAGTGTT	56.533	23	280
Aa01070	p1	(A)16	TTAAAAGAAGAGGTTCAACGGA	58.052	22	CGATCAGCTGTGACTTTTTACA	58.108	22	255
Aa01071	p1	(A)17	GCGTGATTATCGAAAGGAATAC	57.795	22	TTCTGGAAGTTTCCCTTTATTG	57.443	22	268
Aa01072	p1	(A)10	TTAACCGTACGTTGAATCATCA	58.097	22	GAAATGGCACCTAGTCAGAAAT	57.376	22	263
Aa01073	p1	(A)10	AACGTATATTTCGGTCGACTTT	56.949	22	TTATATATCCCGAAAACGTTGC	58.106	22	168
Aa01074	p1	(A)10	AATACAGGGAAATCCAGGAATC	58.336	22	CTTCGTCGCCGTTTAGTATATC	58.007	22	253
Aa01075	p1	(A)14	TCTTTACACCTAAAACGCGAAT	58.032	22	AGTAATAATGCCTTCGCAAAAA	58.048	22	219
Aa01076	c	(A)10gaacgtt(A)10	ACAGATTGATAAAACTCCGTCG	58.264	22	TTCGGTACGAATTGTATAACCC	57.958	22	260
Aa01077	p1	(T)16	TGCTTGCTAGGATGATTCTTTT	58.163	22	ATAGGGAGGGTCTTATCTCTCG	57.891	22	266
Aa01078	p1	(A)10	ACTCCACCAAACTTAATTGCTC	57.433	22	GCCTACCAACAGTTACCACAAT	58.061	22	234
Aa01079	p1	(T)28	TTTTTCCCTATTCACCCAAGTA	57.69	22	TTCCCTAGTAAAACGACTGAGC	57.715	22	179
Aa01080	p1	(T)11	ACGAGGAATGTAACTGGCTAAA	57.965	22	CGCTTAATACAATACAAACTGGG	57.874	23	263
Aa01081	p1	(T)10	GGAAAATGTTTCGATAATCTTGA	57.347	23	TTCTAGTCATTTTCACACACGC	57.961	22	275
Aa01082	p1	(T)10	ACATTGAGTTGCCATTATCGTA	57.222	22	TGATACAGAAAGGAATAGGATCG	57.426	23	280
Aa01083	p1	(A)10	TGGTAACGGCTTAGAAATGAAT	57.848	22	GGCCTTTCCGACTTAGACTTAT	58.009	22	147
Aa01084	p1	(A)11	AAGAATCTGGAATCCCTAAGGT	57.308	22	ATACACAGGCATTTTAATTGGG	57.958	22	253
Aa01085	p1	(A)14	GATATTCGCTTTATGCAGGAAC	57.931	22	ATAGTGGCTTTTAGGCTTCTCC	58.14	22	169
Aa01086	p1	(T)12	ACGTTTCTTCGTTTTTAAGCTG	57.842	22	CGACCAAAACCACCTATACACT	58.061	22	228
Aa01087	p2	(TA)8	CGATCTTGTCATTTCAAAGGTT	58.239	22	AAGCTTTATTCCGACCACTTTA	57.198	22	225
Aa01088	p1	(A)10	TTAAAAATCTTTGTAAACGGCG	58.43	22	TTGAAAACTAACATGTTTCGCA	58.404	22	172
Aa01089	p1	(T)10	TTTTAGGTATTGGCACGCTACT	58.056	22	ACTAAATGACGAATTAGGGACG	57.355	22	183
Aa01090	p1	(T)10	ATCGGTTCGGAAAGGTTATATT	58.001	22	GAACGAACCGTTAACAACAAAC	58.588	22	264
Aa01091	p1	(T)11	GGTGTAATTAAAACTCGTGGGA	58.052	22	TATCGTTGTTTGCGACAGTAAG	58.06	22	275
Aa01092	p1	(T)10	AGTCTTCGTCCTCAGTTCTTTG	57.726	22	TCAAACAGCCCTTAACCTAAAA	58.008	22	229
Aa01093	p1	(A)10	AGGCTCATCTAAAACAGTCAGC	57.776	22	TTCGTCAATTCTTACCGAAAAT	57.823	22	214
Aa01094	p1	(T)10	CTAGTTGTTGAAGAATCCTCGG	58.009	22	CCTTAATTTCAAGCTATCACCG	57.983	22	226
Aa01095	p1	(T)11	TAAGTGAATTGAGGAAAGCCAT	57.888	22	TATGAAAGCTTGTAGGCCATTT	57.983	22	197
Aa01096	p4	(TTTA)9	TTATTACAAACACCCGCATGTA	58.05	22	CCATGAAAATCTTTTTGTGGAT	57.975	22	173
Aa01097	p1	(T)24	ccttcccttcactctctacctt	58.037	22	TCTACATCTCCGGTGAATTCTT	57.813	22	220
Aa01098	p1	(A)10	CCTTTTCCTTACCGCTCTAAAT	58.073	22	GATTTATAATCTTCGCGTGAGC	58.066	22	218
Aa01099	c*	(TAT)5(T)10*(A)10	AGGTATAGGGTGACGATGAAGA	57.695	22	ATAATTTCGTATCGCTCCTGAC	57.435	22	273
Aa01100	p1	(A)10	ACGGTAAGTATGAGGGTACGTG	58.087	22	CCTTCCCAATAACGTTGAAATA	58.067	22	259
Aa01101	p1	(T)10	TCCGCGAATTAGTTTCATTACT	57.983	22	TCCGAAGAATCGGTTTTTACTA	57.959	22	265
Aa01102	p1	(A)16	TTATACCACTTGAGCGGTTAGG	58.347	22	TCACTTTAACTCCCCTTTCTCA	57.984	22	126
Aa01103	p1	(A)10	GAAAATTTGTGAAAACGCTACC	57.873	22	CCGTTAATCTCGATCTTGTTTC	57.888	22	218
Aa01104	p1	(T)14	TCGGTTTTAGAAAGGAATATCG	57.498	22	GCATCTAGACCCTCCAAAACTT	58.783	22	275
Aa01105	p1	(T)10	CTTAGCCGTTTGTCAACTTACC	58.016	22	CTTGCGCAAAGCTTTTATTAGT	58.014	22	207
Aa01106	p1	(T)10	ATACTTTGCACTGAAAGCCATT	57.964	22	GGAGCTATTATCGTAAACGACG	58.007	22	266
Aa01107	p1	(T)17	ACCCATAATACCACTTAACCCC	58.093	22	ACGATAATAATGTCGCTTCTCC	57.435	22	264
Aa01108	p2	(AT)6	GTTAGTAACTTCCTCGCGGTTA	57.681	22	ATTATCGTTTGCCGAAATTTTA	57.808	22	272
Aa01109	p3	(ATA)5	ACATCTACGGTTTTAATGGCCT	58.954	22	CACCCTCTCCTTCAAAAATACA	58.238	22	216
Aa01110	p1	(A)10	TTATCAAAATCGTTACCCCAAC	57.933	22	AACCAGGTGCTTTTTAGTTGAA	57.991	22	261
Aa01111	p1	(C)10	GCGGACCTATTAACCATAAAAA	57.339	22	TCTCGTTTCCTTTAAAATCTGC	57.713	22	205
Aa01112	p1	(A)10	TTGGCAAAAGATAGGAAGAAAA	58.067	22	TTACTGTTAGGGTAGCCTCGAA	58.102	22	263
Aa01113	p1	(T)11	AAGGCCTACCAACATTACCTCT	58.236	22	AAAAGGATGGTAAGGATTCGAT	58.044	22	213
Aa01114	p1	(T)10	ACGTCGTACGGCTCTTAACTAT	57.212	22	CCCAACTAGCCATAACAAAGTC	57.828	22	278
Aa01115	p1	(A)11	ATTAAGAGACCCGAGGGAAATA	58.176	22	CGATATACCAAAAAGGCTGAAG	57.983	22	266
Aa01116	p1	(T)10	TTTGAACCCGAATTATACAACC	57.933	22	GCTTCGAGTGAAAGGTGTTATC	58.008	22	113
Aa01117	p1	(A)10	AGTTTACGCCCTATCCCTTTAG	57.969	22	GTCGCAAAACCTTTTCAATAAC	57.873	22	279
Aa01118	p1	(A)10	CGATATAGAGGGGTGGTGTAAA	58.026	22	CCTATACCGAATAACGCATCTC	57.822	22	160
Aa01119	p1	(T)10	CCCGCTTAGTTTCTATAACACG	58.057	22	AGTAACGTCGTAGCCCAGATAA	57.99	22	231
Aa01120	p1	(A)10	AACTACGGGAGTTTTTGCTACA	58.016	22	CGTATTCAGGTTACACCCAGAT	58.009	22	233
Aa01121	p1	(A)10	AACAATCTAAGGCCCTACCAAT	58.117	22	CTGGTAATGGTTTCTTGGTGTT	58.035	22	263
Aa01122	p1	(T)10	GCAACGTCTAAGACCTACCAAC	57.946	22	TATTTACCGTCAAAATATCCGC	58.106	22	123
Aa01123	p2	(AT)6	AAAATGAATCGTTATCTGCCTC	57.408	22	GACGCGATAGTAATTTACAGGC	58.007	22	202
Aa01124	p1	(T)11	ACTAATACCAATTGCAAATCCG	58.091	22	AGCGTATCCAGGTTTTAAACAA	57.899	22	267
Aa01125	p1	(A)10	TTACCATTACGCAATTATTCCC	57.975	22	AGTTGAATTTGTAACGCAATCC	58.188	22	273
Aa01126	p2	(AT)7	ATCTATTTGGGCCTGTAGAACA	57.774	22	GTGGGATTTACTATTTGCCAGA	58.138	22	195
Aa01127	p1	(T)15	AAGACTCGTTTTCAGGCAGTAA	58.2	22	GTTACCACTGTTACGAACGGAT	58.061	22	279
Aa01128	p1	(A)18	GCGGAATATAAGGTTGGTTTTT	58.51	22	AAAATGAGTGAATCAAGAGCGT	58.008	22	169
Aa01129	p1	(T)10	GTTGTGGATTTAGCGGTGTATT	58.076	22	TAGTAACGAAAACGAAGAAACG	56.472	22	215
Aa01130	p1	(T)16	CAGCCTTGTATCAACTTTAGGG	57.966	22	GTAATTTGCCGCAGTTTATGAT	58.224	22	160
Aa01131	p2	(TA)6	GATCTTATACACCCGTAGCCAA	58.163	22	ATGAAGGTCATACATTCAAGGC	58.071	22	257
Aa01132	p1	(A)10	GCGAAACTCATAGTTCCACTTC	58.008	22	TCCATCCATATGTCTATGTCCA	57.763	22	156
Aa01133	p1	(G)10	GAATCATCTCAACGTCAAACAA	57.727	22	ATATTATTTGGTTCAAGGGGCT	58.001	22	248
Aa01134	p1	(A)10	AAAATATGTAAACAGGTGGGCA	58.433	22	GTGGGAAATACTTGGTGATAGC	57.633	22	274
Aa01135	p1	(T)11	TAAAACGCAGACGTTATTTCCT	58.032	22	TTCAGGTACGCTAGGTCTCATT	58.035	22	169
Aa01136	p1	(T)10	GGTCCTCAAAATAACCTCTGAA	57.352	22	CCTTGGAATCATCAAATCGTAT	57.948	22	275
Aa01137	p1	(A)11	ATAACAAAACAACGGGTTTACG	58.057	22	TATTTTTCCGGGTCATTTATCA	58.369	22	116
Aa01138	p1	(T)10	TTGATAGGAATTTGGACGTTTC	58.113	22	AATTTAATGCGTGATACTCGCT	58.007	22	173
Aa01139	p2	(TA)9	TTCAAAGGGAAGTTTTCTGAAC	57.523	22	AACACTCAAATGAAAGCTGATACA	58.015	24	229
Aa01140	p1	(T)10	TTTAAAATAAACCCGCAGAGAA	58.024	22	GATTGCGAAGATTATAACAGCC	57.931	22	150
Aa01141	c	(T)10(A)10	TTCTCGCTAGGCAATAAATCAT	58.067	22	TTCGACACTACTGAAACCCTTT	57.921	22	158
Aa01142	p1	(T)10	TACTTCCTCCAGCCTTTGAATA	58.026	22	TAGGAACGTTTCATCGAGGTAT	57.774	22	206
Aa01143	p1	(A)14	ACTTGAAAGCGAATGGGTACTA	57.965	22	TGGCTACATAACCTATCATTCG	56.89	22	153
Aa01144	p1	(A)13	ATCGATTTAATAATTGGAGCATT	56.111	23	CAAATCGATTACATTGCAACAG	58.239	22	273
Aa01145	p1	(T)12	TAACAAGGCTTTTAGGAATGGA	57.959	22	GTCAACTCGGTCAACCATAAAT	57.982	22	229
Aa01146	p1	(T)15	TTCATTCGTTATTATTGGGTACG	58.036	23	TATGGGAATGGAAAAACTAACG	58.067	22	274
Aa01147	p1	(C)11	AATCTGGTCCTTCAATCCCTAT	57.977	22	AATATTAATGCGAATGACTGGC	58.176	22	168
Aa01148	p1	(A)10	AACGGCTAAGCTAAGGACTTCT	57.975	22	TGATTTCgctaactcccatatt	57.797	22	260
Aa01149	p1	(T)10	TAAACCAGTGAAGGCTTTTGTT	57.991	22	GACCAGCGATTATCAAAGTTGT	58.264	22	205
Aa01150	p1	(A)10	TATTTTGAACACAAACGTAGCG	57.989	22	CGGTTTAAATAGGTTGCGTTAG	57.991	22	159
Aa01151	p1	(T)27	ACTAAACCGTCAAGTTTCCAAC	57.349	22	GTTTTTCGGTGGAATTTAATCA	58.043	22	190
Aa01152	p2	(TA)7	TATTGAAGGGGTTATCATGCTT	57.66	22	AAGAAACGTCTTCGTTTTTCAA	58.102	22	200
Aa01153	p1	(A)19	ATTCGAGGATATGTACCAGACG	58.098	22	TGAAAGCATATTATAGCCACGA	57.542	22	269
Aa01154	p1	(A)10	TGATATAGGGAAGTGGAATGCT	57.72	22	GCGTCTTCAGTTTTACCTTCTT	56.906	22	230
Aa01155	p4	(TATT)5	ATCTTTTCTTGTGACCCCTTTT	58.188	22	TTCGTAGGCGAAGGCTATATTA	58.153	22	277
Aa01156	p1	(A)10	GGTGGTTGTTTTTGGATAAGAA	58.026	22	AACAAAACAAAAGATCGGCTTA	58.008	22	257
Aa01157	p1	(A)10	CACTTGAATTAATGACGGTGAA	57.692	22	TTTATTGCTATTACCCCTGGTTT	58.121	23	225
Aa01158	p1	(A)12	ACTTGGCGATCTTGAAGACTTA	58.149	22	CGAAGAGCCTTTACTTCTGTGT	57.832	22	192
Aa01159	p2	(TA)7	AAGCCTTGGTCAAATGTAAAAA	57.875	22	CAGGTGTTTGTCCTTGGTTATT	58.035	22	218
Aa01160	p1	(A)10	TAAAGCCGTTCCCTTAACACTA	58.033	22	ATGTTGGTTACGGTCAATAAGC	58.076	22	135
Aa01161	p1	(T)12	GCCCGGATAATTATTCTAAACC	58.017	22	TTATAAGGCGTTTTTCGTTTGT	57.967	22	122
Aa01162	p1	(T)11	TCAATAGCCGACGGAATATAAC	58.176	22	GCCTATTTGGCTTACTATCGTG	58.007	22	267
Aa01163	p1	(A)10	GGTCCAAATTCTGTAAATCGAA	58.113	22	GAAGCTTGGAAGCTGTATAGGA	57.8	22	276
Aa01164	p1	(T)19	TAAGGACCTATCTTGAACGGTG	58.264	22	CCTTACCCTCATAACAAATGGA	58.001	22	236
Aa01165	p1	(A)14	ACTTGGTGTTTTAGCGTGAAGT	57.998	22	TTCAACCCTCGACCTTTACTTA	57.941	22	216
Aa01166	p1	(T)10	CACGCTAATTCGTGACTTCATA	58.007	22	GTGATTTTTGTTAAATCGGCAT	58.067	22	240
Aa01167	p1	(A)14	TCGAATACGATATCCTCTCTGC	58.444	22	CCTATAGCTGCTCGCAAAGTAT	57.923	22	201
Aa01168	p1	(A)10	AATGAAGCATCTTTAAGTCCGA	58.026	22	AGCGGCTTTAAGTAAAATGTTG	57.756	22	235
Aa01169	p2	(AT)6	TCGGAGTTAGTTAATATCGCGT	58.007	22	TCAACCGAAAGCTTTAATTGTT	58.008	22	182
Aa01170	c	(A)10cacctaagcagctttattagctaattcattattgatttaaa(C)14(A)11	CGAATTCTACGACAAAAACCTT	57.521	22	CGTTTGATTGATGAAATGATTG	58.018	22	180
Aa01171	p1	(T)14	CGATGTCCCCTACGTATTCTAA	58.163	22	GGATCATGAACCTTCCTAAACA	58.046	22	228
Aa01172	p2	(TA)7	CTAATTTACGTCAAGGGGGAAT	58.459	22	TAATTGATTGGTGGATTTCAGG	58.807	22	254
Aa01173	p1	(T)10	TCTGGTAAGCAGTTAGGGGTTA	57.966	22	GAAGGGTACATAACAGTCGAGC	57.892	22	148
Aa01174	p1	(A)11	CCTTTAAATTACGTGTCGAAGG	57.9	22	CCGGTCCGTAATCTTACTTTTA	57.443	22	193
Aa01175	p3	(GTA)6	GGTCGTAGGACGTAGTTGTTTT	57.376	22	CCGCCTAAAGGTCTTAAAGATT	58.073	22	138
Aa01176	p1	(C)16	ACGACTTACAGCTTCATTGGAT	57.892	22	CGATTGCGGTAATAGTGGTAGT	58.237	22	238
Aa01177	p2	(AT)6	AAACCAACCAGGCCTTTATTAT	58.049	22	CCTCATTACTACCCGTATTCGT	57.243	22	207
Aa01178	p1	(A)10	ATTTAATTGTACTCGACAGCCG	58.347	22	TTATAATGCCAGGGGATGTAAG	58.043	22	184
Aa01179	p1	(A)19	ACAAAAAGAGAACACCGCTAGA	58.2	22	GTCTGTACATTCAAAGGGGAAA	58.098	22	106
Aa01180	p1	(A)10	ATACCGGGATTTTCATGTCTTT	58.758	22	AAACTATTGTGCCCGAAATATG	58.091	22	265
Aa01181	p1	(A)10	TAGTTCAGAGACCCGTTAGCAT	58.035	22	CTAGCCAGGCACTAGCCTATAA	57.924	22	242
Aa01182	p1	(A)10	GGTTTTTAAATCGCTATGAACG	57.918	22	TTGGTTTCAGGGTAAAAGGTAA	57.742	22	154
Aa01183	c	(A)10(G)11	AAGTGGTTGTTTTACACTTGCC	58.225	22	CAAAGCATCGTAAAAACGTGTA	57.989	22	192
Aa01184	p1	(A)10	AAGGTCTTGCATATCGACCTTA	57.913	22	ATTAATAAGCTTTTCCCCTGGA	58.234	22	269
Aa01185	p1	(T)14	AATACCGGCGTAATGTTTAATG	58.048	22	GTTGAATTCCGCCATTTATTAG	57.736	22	240
Aa01186	p1	(G)11	GAGGTTTCAGGCCTATCCTAGT	57.942	22	GTAAAAGCCTCATTACCTGTGG	57.828	22	202
Aa01187	p1	(C)11	ACCAAATTCTTCGGTTTTTCTT	58.247	22	AACCTTTATAGAGTTACGCCCC	57.84	22	258
Aa01188	p1	(T)12	CCGGCAATACTTATATTCCTCA	58.176	22	CAAAAATATACCCCGAAACTCA	58.067	22	254
Aa01189	p1	(A)10	CCCTCAATTCGTATAGTTAGCG	58.008	22	CTGAGATTTCCTCCGATATTTG	57.836	22	265
Aa01190	p1	(T)27	TTAGGAAATACCGATTCAAACC	57.226	22	CAAATATAATGGTACGCCGTTT	58.048	22	121
Aa01191	p1	(T)17	AGGCGTATTAAAACTCGTCAAA	58.032	22	ACGTTTCGCAGAATTTATGATT	57.847	22	263
Aa01192	p1	(A)15	CGGAAATACTAATCGACCTTTG	57.85	22	TCGTCTCCGTTAATAATTGCTT	57.983	22	276
Aa01193	p1	(A)12	CGGATACGAAACTATCTCAGGA	58.353	22	ACAATATTCGTCTTTCACCTGG	58.124	22	192
Aa01194	p1	(T)10	AGGAAGAAAAGAACCAATAGGC	57.985	22	ACAAGGTCTGTTTTTCCACAAT	57.635	22	115
Aa01195	p2	(TA)6	TAAAACCGTGTTTAACGCCTAT	57.861	22	CGTTACCACGAATCCCTATTTA	58.092	22	255
Aa01196	p1	(T)10	TGAAATTCCAGGTAGGATTCAT	57.552	22	AAATTGCGGTTTTATGATTCAA	58.547	22	267
Aa01197	p2	(TA)6	ATAACAGCGGAAAATCATCAAC	58.138	22	GACATTGATTGGTGGAAGAAAT	57.902	22	195
Aa01198	p1	(T)17	GGTATGTTATTCTCCCAGCAAA	58.138	22	AATTAGCCACCTCATCATAACG	58.163	22	180
Aa01199	p1	(A)10	GTGTAACGAATTTTGGGGTAAA	57.983	22	CACTTATGAAAACGGTTGGAAT	58.052	22	178
Aa01200	p1	(A)10	TAAAATTCGCAAAGAAAAGGAA	58.13	22	CGCGTGTTATGTCTTCACTAAA	58.06	22	220
Aa01201	p1	(T)11	TCGTATTTCGAACCATAACTCC	58.138	22	GTCCTTGTTCGTAAAAGCAAAC	57.99	22	159
Aa01202	p1	(T)10	TAGTGGTGGGCTAAACCTAGAA	57.966	22	AATCGTAAATATACCGGTGACG	57.983	22	234
Aa01203	p1	(T)16	CTCGAATGGAAGCCTTTAACTA	57.74	22	TGGCTTTGTCTTAATCTTAGGC	57.739	22	166
Aa01204	p1	(A)10	TTTCGGTACAAACATAAGACCC	58.052	22	TTCTTTTGAACTTGACGGAGAT	57.983	22	280
Aa01205	p1	(A)13	TCTCCGTCAAGTTCAAAAGAAT	57.983	22	TGGAATTCCTTAATTTCCCTCT	58.152	22	279
Aa01206	p1	(T)10	ATCATACAATATTTCCGGTTGG	57.771	22	TATCGAATTATGTGCGATTGAA	58.2	22	276
Aa01207	p1	(T)11	TTAGTCCTCCCTGATAAACCTG	57.382	22	TAGGATGAATACACGGGAAAAC	58	22	164
Aa01208	p1	(T)11	TTATACAAACTGTCGATGGCTG	57.863	22	GGCTGATTACATTCCACATCTT	58.071	22	256
Aa01209	p1	(T)11	CCATTCAACTATAATCCACGGT	57.888	22	TTAAGTAAAGATCCGGCCTACA	57.983	22	276
Aa01210	p1	(A)17	CAACCGTTTTATGAGGTCGTAT	58.077	22	GAGTTTACTCGCGGAATTTCTA	57.739	22	251
Aa01211	p1	(T)10	CCTTCACGTTTAATCATTTGGT	58.052	22	GACCTTGTTCATACCCCTTGTA	57.983	22	266
Aa01212	c*	(A)10(AT)8*	TCGTCAAAATCCTCTAGTCAGG	58.461	22	TCATTCCAACAGAACTGATGAT	57.109	22	255
Aa01213	p1	(A)16	ATTTCCCGAAATCCTTACAAGT	58.093	22	TGTAAATTCGCTAATATGGGCT	57.893	22	278
Aa01214	p1	(T)13	CAAAGGTTTGGTGTAAAGGGTA	58.102	22	CTCTACGGCAGACCATAGGTAG	58.061	22	247
Aa01215	p1	(T)10	AATATTAACGGCGTTTCGTTTA	57.88	22	ACCACGCTAACTTTCGTTATGT	57.904	22	208
Aa01216	p1	(G)12	AAGAAAACGAGAGATGAGGGAC	58.853	22	GTGTAATTTTGGCAGGTACAGC	58.701	22	280
Aa01217	p1	(T)10	AAAAGTTTGTACCGGTATCGTG	58.127	22	ACTTCGCAACCTATTTTTACGA	58.032	22	132
Aa01218	p1	(T)13	ATCTATGCCCCTAACAAAGGTT	58.117	22	ACATCGACTCGAAAAGTCAGTT	57.99	22	193
Aa01219	p1	(T)10	ACCCGGTTTGAATTCTTTCTAT	58.093	22	AGTCGAGTAAATAAAGGAGCCC	58.009	22	232
Aa01220	p1	(A)10	TCAATTAAGCCGTTGCATACTA	57.597	22	GGCCTTCGATATTTGCTACTTA	57.654	22	276
Aa01221	p1	(T)12	CACTTTTAGTGCCAATTTCCAT	58.188	22	TTTGCTCATTTCACACTGATGT	58.283	22	280
Aa01222	p2	(TA)7	AAGCGTGACAAGTTATCGTACA	57.538	22	ACCCTTAAAACCACAATGTGAC	57.893	22	269
Aa01223	p1	(T)11	TTATATATGCCTCGACCCGTAG	58.2	22	TAACGACATCATCCTTTCCATT	58.443	22	280
Aa01224	p3	(GCG)5	AAAGTAGCCGTAATTGACGAAA	58.032	22	CTATCCTTCGAATAGATGACGC	58	22	149
Aa01225	p1	(C)14	CTTTTAATAACCGCCTCCTTTT	58.009	22	TAACGTCATTCAAAACAACCAA	58.123	22	147
Aa01226	p1	(T)18	TTGATTTATACCAAAAATCCGC	58.082	22	GGTTCTTAATCCATGTAAAGGTG	56.8	23	272
Aa01227	p1	(A)10	TTTATCCACATGCCACATAAAA	57.973	22	AGGTGTCGAACAAGGATTAAGA	57.867	22	277
Aa01228	p1	(A)14	CGGTGATGTGGAAGGTATATTT	57.888	22	CGCTTGTACATGAGGGATCTAT	58.239	22	269
Aa01229	p1	(T)10	TTTAACGTTTCAAAGGCTCATT	58.008	22	TAGTTCACGCACATGTTTAAGG	57.918	22	144
Aa01230	p1	(T)10	CATAATGTTTAAAGAAAGCCGC	58.048	22	TCGAAGGTATTTTTCAACTGGT	57.802	22	207
Aa01231	p1	(T)11	TACCGAACAGGGATAATCTACG	58.163	22	CTACACCCTCCCTCCTCTTAAT	57.806	22	248
Aa01232	c	(T)10(A)12caacgaaaaagtctgtgataatgacttgaaaacg(T)10	ATTTAAAACAGGTATCCAGGGC	58.46	22	ACATTAACCGCGTTACAATACC	58.032	22	220
Aa01233	p1	(T)10	ATTTTGGAGACAACATTTACGG	58.052	22	ACAGCCATGATAAATTCGATTC	58.087	22	257
Aa01234	p1	(T)10	CATTAGTTACTTTGCCCACGAT	58.212	22	TCAATCTGTTGTTTATTACCCAAA	57.707	24	272
Aa01235	p1	(A)10	TGAAAACCTTGAAAAGAAGGAA	58.027	22	GTTCTAATACGCTCTCCAATGC	58.051	22	264
Aa01236	p1	(A)10	TTGGGTTACTCCAGTCCATAAC	57.983	22	TGTTAGTTGTAGTTGTTTGGCG	57.971	22	221
Aa01237	p2	(AT)17	AAGGCGTGTTTACTTTACCTCA	58.016	22	CAGGGTTTGATCCTTGGTAATA	58.001	22	150
Aa01238	p1	(T)10	CAATTTACAGTAACCGGAAACG	58.611	22	TTTTCGTTGATACCATTACGTCT	57.777	23	278
Aa01239	p1	(T)10	ACCTAAGGCGTACATTTTCTGA	57.965	22	AAAATACAAACATTTGGAACCG	57.983	22	234
Aa01240	c	(TA)7tgtgtgtgtgta(TG)9	GCAACATATTTTAACATTTCCACA	58.071	24	GCGTTAAAAACGCTATACATCA	57.184	22	261
Aa01241	p1	(T)16	TCTAAAAGCCTCGTTACGCTAC	57.949	22	ATATGTAATCGATTTTGGTGGG	57.771	22	236
Aa01242	p1	(C)11	TCCTTACGAAGTTTGCTGAAAT	58.077	22	TGGTTGAAACTTTGTTCATTTG	57.721	22	122
Aa01243	p1	(T)10	AAAGTCGTAGGCGAATATGAAA	57.983	22	CACCGTACGTTTCCAATTCTAT	58.077	22	247
Aa01244	p1	(T)12	ATATTTCGGAATTGTTTCCCTT	57.977	22	ATTCGAAAAGAGCTGGATATGA	57.974	22	235
Aa01245	p1	(A)11	GAATGAACACCAGACCGTATCT	58.055	22	CTTCAAGAGTTTGCCAAAGAGT	57.806	22	131
Aa01246	p3	(GAC)5	TGAACCTTTCTTAAGGTAGCGA	58.212	22	TATCCTTCTCTTCGTCATCGTT	57.956	22	111
Aa01247	p2	(TA)6	AGCTGACATTATTTTAAAGGCG	57.705	22	TCGAACACTGACTTACAAAACG	58.016	22	165
Aa01248	p1	(T)11	GAAATTCACGGTAAGGGTTGTA	58.052	22	CACCGTAAAATAAAACCGGATA	58.024	22	227
Aa01249	p1	(T)23	AATACGCCTTGTAATTCCTTGA	57.848	22	TTCCGAAGCTTAAGGGTACATA	57.983	22	138
Aa01250	p1	(T)19	TGAGAGGGTTTGCTTAAATGTT	57.94	22	GCTGTACTGCATTTGACTGCTA	58.28	22	185
Aa01251	p1	(A)10	CGTTACGTGGAGGGTACTTTAG	57.906	22	TACTTTAATGGCGAGTTAGGGA	57.983	22	221
Aa01252	p1	(A)12	GCTCCAGAGTATTGAAGGAGTG	58.082	22	GCCGATTATAACTGGCTAATTG	57.893	22	278
Aa01253	p1	(A)13	AATGTAAACGCCAGTTATGGTAA	57.743	23	GAAGGCGAAAACTAACCTGAAT	58.824	22	270
Aa01254	p1	(A)10	GAAAAATATCTTCGATGAAGGC	57.054	22	TTCCTTTTTAAACCAACGTGAT	57.74	22	249
Aa01255	p1	(T)10	GCCACGTACTCTTATGAAAAGC	58.101	22	GCGACATATGGATTCCTACTTT	57.295	22	259
Aa01256	p2	(TA)9	CCCCAAGTACGAAAAATCAGTA	58.188	22	TTTGACATAATTACACCGTTGC	57.655	22	181
Aa01257	p1	(T)10	ACACCAAACGTAAGCTGTATCC	58.2	22	AGCGTTGACGGGTACTTTATAC	57.434	22	221
Aa01258	p1	(A)14	CTTACGGGTTAACGTATTCGAG	57.925	22	ATATCCTATTTAAGGGCGTGGT	58.025	22	214
Aa01259	p1	(T)10	ATACAAGACAAAACGTAACCCG	58.127	22	CCAAGCAATTGACCATAAAAAT	58.067	22	243
Aa01260	p1	(T)10	AAAACACGGCTTTTAAGGTTTT	58.37	22	AAGACCCACGGTATTAGGTTTT	58.034	22	274
Aa01261	p1	(G)10	CCTCCTCCTCTTTAACATTCCT	57.917	22	GCATAATCACCTAAGTCAAGCC	57.912	22	167
Aa01262	p1	(A)16	ACGTTCTGTTCGCTCCTAAGTA	58.225	22	TAGCCAGGAACTAGCCTGTAAA	58.237	22	251
Aa01263	p1	(T)10	TTGTTTTGCTGAGTAACAGGTG	58.016	22	AGGCGTATTCATTATCATCGTC	58.112	22	178
Aa01264	p1	(A)10	CGAGGTCAAGTTATGGGTGTAT	58.009	22	ATACTGAGGGCAAGTTGAGTGT	57.871	22	184
Aa01265	p1	(A)10	TCAGGTTGAATACCGTATCCTT	57.635	22	ATCGTTAATTCCCCTATTCGTT	58.001	22	180
Aa01266	p1	(A)10	GAATCAGCTCCAAATTTTACCA	58.25	22	AGGAAAACGTTCAAAGTGAGAA	58.035	22	240
Aa01267	p1	(A)13	CAAATTTCAAACCAGAAAGAGG	57.915	22	GGGTATGTTGGTTGCTATTCAT	57.887	22	275
Aa01268	p3	(TAC)6	TTGGAATACCGTTACGACTAGG	58.212	22	TTCAGACAATGGTAATGGTGAA	57.999	22	209
Aa01269	c	(T)10aaacgtggatcataaaacatactcccgataactatttgataatattatcaatattaaagtgaaaaatcaag(AT)13	ACCTTCTTAATTGCAACTTCGT	57.158	22	ACTGTTTAAATCATTTGCCGAT	57.712	22	230
Aa01270	p1	(T)15	CCTCTCCGTAAATTACATCGTC	57.774	22	CCATAAGCACGATACATTTCAA	57.743	22	245
Aa01271	p1	(T)10	ATTACGGCATTCTGATAACCAC	58.025	22	TAAGCTAGTGGAAACCGACTGT	58.087	22	193
Aa01272	p1	(A)13	TTTCATTATGGTTTTCAAAGGG	58.043	22	TAATGGGAGTGTTACCGAAAAG	58.188	22	224
Aa01273	p1	(A)10	TAACACATTCCTTAACCTTGGG	58.052	22	CAAGGAACTTCTTACGGTGGTA	58.313	22	263
Aa01274	p1	(C)12	TCAAAGGCCAAGGAAAATAGTA	57.959	22	TAAaagctagatacgggcgata	58.153	22	144
Aa01275	p1	(A)10	CGGATGTACCAAATTAAAAGGA	58.067	22	AGGAGTGGTTAGGTATTCGGTT	58.102	22	225
Aa01276	p1	(T)11	TCGTACCAATTTACGTTTTTCC	58.116	22	AATAAATGCTTTAGAGACGGGC	58.844	22	261
Aa01277	c	(T)11(A)11	TGTTGTTTCTTGAAGTACGACG	58.016	22	ATCTAACTCCCCTTTTTATCGC	57.896	22	268
Aa01278	p1	(T)10	TTCTCTGTTATAAACCCCAAGG	57.332	22	TTAGGCAGAATAGGTATGCGTT	58.007	22	180
Aa01279	p1	(T)11	CCGAACCTGTTTTTAAAGTACG	57.95	22	TTAGTTTACACTTAATGGCCCG	58.271	22	217
Aa01280	p1	(T)10	ATTAGTTGGGCCTACCGTATTT	58.073	22	TAACAGGTCGGGAAAGCTATTA	57.983	22	235
Aa01281	p1	(C)13	GTTACAGAAAAGGGGGTAATCC	57.96	22	AGTTCGCCAACACCTTTTACTA	58.016	22	212
Aa01282	p1	(C)10	CTATCAAACGGTTAGGTATCGC	57.873	22	CCATATTTACAAGTTGGGCGTA	58.937	22	252
Aa01283	p1	(T)11	TGCTTTAGAGCATCGTAGGAGT	58.314	22	ATTGGGACTTTAGGGATTGTTT	57.96	22	280
Aa01284	p1	(T)10	CTTACGGAATTTCTTAAACCCC	58.154	22	CATAAACATCTCAAGGGGAGAA	58.188	22	235
Aa01285	p1	(T)10	TTTATTTACCTGGCTCCCACTA	57.85	22	CTCCGCTATTAAGAAGTGCCTA	57.899	22	199
Aa01286	p1	(T)12	AAAGTAATGAGACTCAACTTGCAT	56.395	24	ATCGAAAATCCTTCCAAAATTC	58.498	22	216
Aa01287	p1	(T)11	TTACCCCTTAGCCTTACATCCT	58.247	22	TACGGGTAAAGGGGTTTTTACT	58.097	22	212
Aa01288	p1	(T)10	GTAAAAACCCCTTTACCCGTAG	58.097	22	ACGCTGCTTTAATTCTTTATGC	57.835	22	226
Aa01289	p1	(A)10	TTATTTCTTTAATTTAGCGGCG	57.799	22	ACAAACAAGTTACTCGAAGCGT	58.137	22	259
Aa01290	p3	(TAA)5	TGCCGGGTATATATTACCTACG	58.024	22	GGGTAAAAAGCACCCTAGATTT	57.816	22	256
Aa01291	p1	(T)11	CGAATTGAACGGAAGTAGGTAG	57.966	22	CTTCCCGAATAGGTTTTCTTTT	57.922	22	163
Aa01292	p1	(T)11	AAAAGAAATATGTTATCGGGCA	57.736	22	TCAATTACAAGAGGTTCCGTTT	57.802	22	222
Aa01293	p1	(T)17	TGAAATTGACTTGTAGCCACTG	57.961	22	CGCAAGATCACTTTGTGTTTTA	58.034	22	270
Aa01294	p1	(A)10	AAGATCATATCGGCTACCTGTG	58.239	22	AATGTAGCGGATGCAATAAAAT	57.76	22	191
Aa01295	p1	(A)10	AATTCTTCAAAATCGGATGCTA	57.907	22	CTACCATGGACGTTGGTCTATT	58.009	22	272
Aa01296	p1	(T)11	TTTTGTAGGCTTTGAAAAAGGA	58.116	22	AAGCGAAAAGGGATATAAAACG	58.756	22	241
Aa01297	p2	(TA)9	GGAAATTCATGCAAAATAATCG	58.501	22	CGTGTAAGAGTACGGTGATCAAT	58.213	23	201
Aa01298	p1	(T)10	AatcccatttGACACCTACTTG	57.983	22	CGGTCCGATGAAGATTAGTAAA	58.274	22	232
Aa01299	p1	(C)10	CGCTGTAAAAACGTGATGAATA	57.937	22	TTGAAGCGGTTATTTCGTATCT	57.983	22	198
Aa01300	p1	(A)10	CAAATCCTTCAAAATTGGTGTT	58.026	22	GTATCCGTATCAATCCGAAAAA	58.017	22	214
Aa01301	p1	(T)10	CGCTTTTGTTAAAGCTCTTGTT	57.974	22	TTTTAATGCTGCCACCTAAACT	58.032	22	174
Aa01302	p2	(TA)7	TAATTTTCGCTGTCATCATTTG	57.858	22	ATTACGGTTCTTGTTTACGACG	58.261	22	232
Aa01303	p1	(T)10	ATTTTAGAGAACGGTGGGATTT	58.093	22	ATCCTTTCACATTGCCGTAATA	58.521	22	216
Aa01304	p1	(A)10	AACGGTCGAATTCTGTAGGTTA	57.828	22	CCCTTATCAAGGTAACGATGAA	58.138	22	226
Aa01305	p1	(T)12	TACCGTTATTTAAAGGCGTGAT	57.812	22	AAAAACATACGCGAGAAACACT	58.015	22	279
Aa01306	p1	(T)11	GCCACTTATCTCCGACTCATTA	58.353	22	GAAAAACCCTATCATCGTTCAA	58.113	22	135
Aa01307	p1	(C)10	ACATTTTAAGTCGCTTCAGAGC	57.852	22	AAGAATTACGTCAAGGATCGAA	57.888	22	258
Aa01308	p1	(G)10	CGAAATTCCTTAAGTGCTCAAC	58.077	22	AAAAAGAGAGGAGAAACCCTTG	58.078	22	268
Aa01309	p1	(C)13	ACTTACTTTGAAACAGGCCAAA	57.991	22	TACGCTGTTTCGTcactatgaa	58.515	22	155
Aa01310	p1	(T)10	CCCCCTTTTAATAACCTGTAGC	58.177	22	CGTATTAAGGAACTGGTCCAAG	57.829	22	243
Aa01311	p3	(TTA)6	ATCGAAGCGAGAATGAGAGTAG	57.866	22	GAACTGAAATCGCTTGAAAAAC	58.051	22	237
Aa01312	c	(AT)9aa(G)11	GGTTCAACCCACGATAATTAAA	57.933	22	ACCAGTCTGTGACATTTATCCC	57.908	22	118
Aa01313	p1	(A)11	CGAATCACATCGAATAAATCCT	58.087	22	GCTGAGCTTACCAATATTACGG	58.007	22	220
Aa01314	p1	(A)10	CCATAACGTTTGAAATTTGGTT	57.983	22	TTCTACTCCCGTGATTTATGCT	57.913	22	272
Aa01315	p1	(T)10	CAACTTGTATGGTATAAAAATGTGG	56.845	25	TATCTGATGTGTCTTTCAGCCA	58.379	22	253
Aa01316	p1	(A)11	GAACTACCCACACCAAAGGTTA	58.035	22	GGCATCAACTTATTCTTTGCAT	58.275	22	225
Aa01317	p1	(A)13	TCACCTTGTTCGACAATTCATA	58.147	22	TCCCCTAAATTTTCAGTTCGTA	57.825	22	224
Aa01318	p1	(T)11	TTCTTTAGGAAAGTAAAATGAATGG	57.247	25	CAGCAAGCTGTTTTATAGCGTA	57.565	22	230
Aa01319	p1	(A)10	TGAAAATCGTTACGTGAAACAG	57.891	22	GATTTTAATCGTAATGGACGCT	57.384	22	211
Aa01320	p1	(C)14	CGTCACATAAGAGGTGCTACAA	57.989	22	GGTGTTATATGGAAAGGGTTCA	57.862	22	107
Aa01321	p1	(T)11	TAACAAACAGAGAAGGCACGTA	57.658	22	TTTAAGACATCCGACGAGAATC	58.328	22	109
Aa01322	p1	(T)12	TGGCCAGGTTAATAAACAAAAC	58.116	22	TTAGTTTTTGCGCTTCTTCAAT	58.271	22	144
Aa01323	p2	(TA)6	TTGTTATGTAAGGCGTTTGTTG	57.851	22	TGCGTAAAAAGGGAAGTTAAAA	58.072	22	211
Aa01324	p1	(T)15	GGAGGAGGATTGTTCAAATGTA	58.046	22	CGATACTCAAACCGCTTTTAAC	58.032	22	161
Aa01325	p1	(T)13	GTAATAATACGAAAAGCACCGC	57.941	22	AAAGTCACACACGAAAATACCC	58.035	22	129
Aa01326	p1	(A)11	AAGTAAGATATCTCGCGTTTCG	57.764	22	TAACTAACTCAGTCCGTGCTCA	57.721	22	250
Aa01327	p2	(TA)6	GTCTGTTACGAGCCTTTCTACG	58.225	22	CTAAGGTTGGCCTATCAAGCTA	57.765	22	181
Aa01328	c	(CA)15atacacctatatcactcacacccgcacatacacataaaatgcatc(CA)7	TAAGCTCACAAGACGTTTAGCA	57.944	22	CCATCTGGTTGTTGTATTCAGA	57.606	22	256
Aa01329	p1	(T)10	TTTTCCCTCAAACTCTTCAAAA	58.027	22	CTTAGTTATTGCCGCGTATTTC	58.071	22	251
Aa01330	p1	(A)10	TAGGTTCGATAAATCGTTACGG	58.224	22	TCGTATATATCCCAATCCGTTC	57.856	22	278
Aa01331	p1	(T)10	TTTAACCCCACATAATGTCGAT	58.25	22	CATAATTTCCTGTACCTCCCAA	58.001	22	243
Aa01332	p1	(A)15	AATCCGAAAACGTAATGTTGAC	58.051	22	ACTCCATGGTCCAAGTTCTTTA	57.724	22	273
Aa01333	p1	(A)10	ACGTATCAGCTATGTAAGCCGT	58.015	22	AAAACGCGGTATGTAATGAAGT	57.789	22	275
Aa01334	p1	(A)11	TGTGAAAGGAAATATTCAAGGC	58.25	22	GCGGTTTTTAAAGACGTTGTAG	58.081	22	191
Aa01335	p1	(A)10	AATCCGATTTCAAGAAGATGAA	57.808	22	GCAGCTATTGAAAATAAGTCGG	58.116	22	238
Aa01336	p1	(A)10	GTTGAAATATTCCCCCAAAAAG	58.775	22	TAACTTTAAGCGATGGTTTGCT	58.164	22	172
Aa01337	p1	(A)12	GTGTGCTTTGTGACCGTACTTA	57.896	22	TCGGTTTCAATCAAATTACACA	58.071	22	184
Aa01338	p1	(T)17	AGGGTTATAGTTACACCGCAGA	57.853	22	GTAATTCGTTACCGAGGTCAAA	58.188	22	137
Aa01339	p1	(T)13	CATCGAACTCAATTACGTAGCA	58.007	22	GTAATTTCCAATCGAATCCTCA	58.062	22	207
Aa01340	p1	(T)11	ATAAGTTAACCATACCGGCGTT	58.885	22	AAAAATGTTACGGAGTTCACGA	58.676	22	263
Aa01341	p1	(T)10	GTTATCAACCCGTTTTTACCC	57.426	21	ACGTTAAAATTTGATTAGCCGA	57.918	22	242
Aa01342	p1	(A)11	TCGAAGCGATATAACTTACGGT	58.007	22	ATGATAAGTCGTCGGCAAATAC	58.163	22	122
Aa01343	p1	(A)10	TTACAAACGTAACCCTCACCTT	57.743	22	GCTTATACAGGTGGCATTTAGG	57.873	22	256
Aa01344	p2	(AT)16	TGACATCAATACCTTGGTGGTA	57.878	22	TTATCGACTAACAATCTGGCCT	57.913	22	236
Aa01345	p1	(T)28	CACAGGTGATTACACGATGAAG	58.16	22	TATGGAGTTATTCAACGGTTCC	58	22	267
Aa01346	p1	(T)10	AATTCCTCACGGTTAGTCACAC	58.109	22	GTGAGGACTATAGTTTGCCAGC	58.034	22	179
Aa01347	p1	(A)31	CTTCAGGGGGTATGATGAACTA	58.072	22	CCCATCATTACGATCAAAACTT	58	22	250
Aa01348	p2	(TA)6	CTCAATTTCCAATACCTCCAAC	57.608	22	TCTCATTTTCGTTACAATTGCC	59.124	22	212
Aa01349	p1	(A)10	TCGAATACTGGTAAACGAGGTT	57.828	22	GAAGTGGTTGTGAAAACTGTGA	57.76	22	154
Aa01350	p1	(A)16	GTTAATATTTTCGGTTGAAGGC	56.963	22	TATGTGAAAAGCGTGATTATGG	57.743	22	200
Aa01351	p2	(AT)6	AGGCAACTCTTGATTGTGAACT	57.99	22	TGAATACGTTAGGGACACACAA	58.081	22	195
Aa01352	p1	(A)10	GCTGATAACGCTAAATTGGTTC	57.982	22	GTGTTAACAAAGGCCTCTAACG	58.016	22	269
Aa01353	p2	(TA)7	CTTGAGTAAGCCTTTTCCGAAC	59.433	22	CCATTACACCCTATCATCGTTT	57.888	22	277
Aa01354	p1	(T)20	TCGTAAGGCTTGGTAATTGACT	57.965	22	ATTCAATCGTTAAAATCGCAGT	57.847	22	163
Aa01355	p1	(T)10	ATTTTTGTTGGTTAGTGGGTTG	57.966	22	GATTCGTTATGCAAAAACACAA	57.77	22	238
Aa01356	p1	(A)10	AATTCCTCGTTTTCAACAAAAT	56.895	22	CCAATGACAATTGAAAAACCTT	58.026	22	272
Aa01357	p1	(A)10	TACACAACCAGTCCAACGTTTA	58.135	22	CTTGTGGAAATCATTTTTGGTT	58.026	22	234
Aa01358	p1	(T)11	TTTTCTTCTTTCGTCATCGAGT	58.124	22	AACTAGTGAATGAAACCTCGGA	57.867	22	194
Aa01359	p1	(T)11	CGAATCGACAAGGTGACTAAAT	58.264	22	CGACCCAATTCAGATGTATTTT	58	22	212
Aa01360	p1	(A)16	TGTCAAAATTCGATACTTCACG	57.837	22	TTTGTAACGGGTTTCCATAGAG	58.188	22	276
Aa01361	p1	(T)10	AAATCATTACCCGCTCTTTTCT	58.354	22	GGATATTGTCGAGGTAAACGAA	58.138	22	273
Aa01362	p1	(A)11	ATCCAATCCGAAGGTCTAAAAT	58.044	22	AATATCCTCACAAGCCGTAAAA	57.848	22	111
Aa01363	p2	(TA)6	ATAGGATATCCAGGGAAAAACG	58.414	22	AATCCAACGAGTTCAAAATGTC	58.098	22	279
Aa01364	p1	(A)11	AGCAACATAAATAGGGGGAAAT	58.001	22	TGGGGTAGAGTCGATTTATTTG	58.138	22	221
Aa01365	p1	(G)12	aataaaataacaaaaaggcctgc	57.958	23	CGGTTTTACGATATCCTCCATA	58.043	22	240
Aa01366	p1	(T)13	CAAAGGTCAGATGGTGGATTAT	57.929	22	AAGGAAAAATTTGCGTTACAGA	58.008	22	277
Aa01367	p1	(T)12	TCCCCTTCTATTCTCCCATTAT	57.995	22	CCTATTTTGGTGTTTTTCCAAG	57.742	22	274
Aa01368	p1	(T)10	TCTTCACCACCAAATGACATAA	57.999	22	AAAAGAGGCATTTGAATGAAGA	58	22	130
Aa01369	p1	(T)10	TTTTCGGAGACTGAAAAGTTGT	58.035	22	AGTACGCCGGGAGTAATTTTAT	58.2	22	257
Aa01370	p1	(A)10	GAGAGCTGTGGTGGTACTTAGG	58.018	22	ACGAATTTCCCACATTAAACAG	58.052	22	280
Aa01371	p1	(T)10	TAATAACCAGGTAACGGTCGAT	57.603	22	AACAATTATTCGCGATTTTACG	58.281	22	239
Aa01372	p1	(A)10	TCGTTATGCATAGTGTTAAGCG	58.101	22	TACCGGAATTGAGGTGTTTATC	58	22	213
Aa01373	p1	(A)12	CGATACATTTATGGGTAGCCTC	57.686	22	ATAGTAGCATCCTTTTCTGCCA	58.051	22	245
Aa01374	p2	(TA)6	TTACGATCCGACTTCCTTAAAA	57.959	22	TAAACGCGGCTTAAATTAGTTG	58.577	22	207
Aa01375	p1	(A)10	AATGTATTCGAAAGTGATTGGG	58	22	TTTGAAACGCCTGACTATTTTT	58.008	22	208
Aa01376	p1	(C)10	TCGTTGAATAGAATAAAGCCGT	57.983	22	GATCATCGTTATCATCGGGTAT	57.779	22	245
Aa01377	p1	(T)11	TTTTATCTTTTCTGTGTTGCCC	58.299	22	GAGTGGTCGTTACGGGTAATAG	57.715	22	179
Aa01378	p1	(T)14	ATATACCCTATCGCCCTCGTAT	58.001	22	GGACCGGAACTAGCTCTAAAAT	58.009	22	204
Aa01379	p1	(A)13	TCTCTCATCATACGACGAATTT	56.473	22	GGGATTGGAAGAGAATAAAAGG	58.152	22	277
Aa01380	p1	(T)11	TCATTGCAACACCAGTTACTTC	57.812	22	CGTTTACTTCTAAATTGCCGAT	57.573	22	273
Aa01381	p1	(A)11	TTCGTCAACCCTTCTTTTCTTA	58.052	22	CTTTAAATAGCGGTAAAGGGCT	58.155	22	215
Aa01382	p1	(A)19	AAGAGCTATTTGGAGTACGACG	57.741	22	CGTGGACATTCTCCATTAATTT	58	22	181
Aa01383	p1	(A)11	CAAAGGGTCTTGATCATTATTTC	56.852	23	ACGCCTCATAATGTTTGAACTC	58.264	22	146
Aa01384	p1	(A)10	ACTGCAATTTATACGCAAGAGC	58.615	22	AGCGTTTGGATTTTTGAAATTA	57.894	22	206
Aa01385	p1	(T)10	GAAATTGACGAAACAAAACCAT	58.026	22	ATTGTTATTCGTGAGAAGCCAT	57.773	22	250
Aa01386	p1	(A)10	ATTGGTTATTTTGGAGCATACG	58.091	22	GTTTGACCAATTTCTTATCCCA	57.975	22	193
Aa01387	p1	(T)12	AAATTCTTTGCTGTTGTTTTGG	58.347	22	AGTTTCCCTTCTCCTCGAAATA	58.407	22	276
Aa01388	p4	(GAAA)5	TGATGAAATGAAGAAATGAAAAA	56.527	23	TTCATTCAATGGTTTTGTGTTC	57.515	22	152
Aa01389	p1	(T)13	TACGATCCGTTATAAATCCGTC	58.042	22	AATATACGGCGATGAAAATGAG	58.176	22	188
Aa01390	p1	(T)10	ATTGGCGAAGTTTTCGTAGATA	57.983	22	ATTCAATCGTCAAAATCGCTAC	58.275	22	260
Aa01391	p1	(A)14	TCTAATCCGTGCTTCGAATACT	58.051	22	ATGCATCATTAGGAACCTGTCT	57.694	22	205
Aa01392	p1	(A)12	AAAGTAAACTCGTTCGGAAACC	58.738	22	CCGCGACTAATATCTCTCACA	58.013	21	270
Aa01393	p1	(T)11	GTACAGAATTGGCGGAAATAAA	58.2	22	TAAGGCTGTTGAGGAGTTGTTT	58.061	22	226
Aa01394	p1	(G)13	GACGTTCTAAAAGGCGAATTTA	57.68	22	GCTAAGATGGTATAACCCCCTC	58.068	22	243
Aa01395	p1	(T)14	TCCTTACTATTATCGGAATGCG	58.308	22	TTAAATTAAGCACGAGTGACCC	58.323	22	257
Aa01396	p2	(TA)8	CGACGATTTACCGTTTTCTTTA	58.378	22	TGTCGATTACTTTAGCGAAACA	57.684	22	129
Aa01397	p3	(GAT)5	ACGAAGTTGTTAGCCTTTGTGT	57.998	22	AAGCAGGTATTCCAGAGTGGTA	57.893	22	201
Aa01398	p1	(A)13	CCATATATCTTACGCCATGGAA	58.85	22	TAAGGGTAATGGGGGAGTAAGT	57.986	22	240
Aa01399	p1	(T)12	CACCAGTGAAAAACGACTGATA	57.814	22	TATCAACGTAGCCCTCAATACC	58.163	22	203
Aa01400	p1	(T)12	ATCCATAAATAGGCGGAATTTT	58.017	22	AGTCGAGATCTAATCGGAAACA	57.956	22	192
Aa01401	p1	(G)11	AACCTTTTACGCGATACTACGA	58.056	22	TGCTTTAGTATAGCTTCCGAGC	58.032	22	238
Aa01402	p1	(T)10	TTTTGGCCTCAATATTTGTTTC	58.176	22	ATTGAATCCGTTTACCATGAAG	58	22	271
Aa01403	p1	(A)17	AAGGCCAGTGATAAAGAGTTGA	58.009	22	ACTATCCAGGGGTAAATGGTTT	57.852	22	112
Aa01404	p2	(AT)6	ATGATAACGTAGGTTGTTTGGC	58.076	22	CGGTAATGGATATAACCGACTC	57.549	22	280
Aa01405	p1	(T)10	ACCCAATATTGCACTACCAAAC	57.939	22	AGCTTCGTTTCTGAAGGAATTA	57.355	22	102
Aa01406	p1	(T)10	CACCATCTGGATATTTAGACCAA	58.013	23	GTTCCAAATGAAACCAACGATA	58.854	22	224
Aa01407	p2	(AT)6	GTACCAGTCACCTTTTGACGAT	58.109	22	AATCACAAACCCTGATATTTCG	58	22	225
Aa01408	p1	(A)16	AAATGATGTTAAATCTGACGGG	58	22	ATCCACGAAATTTGATAATGga	58.313	22	245
Aa01409	p1	(A)12	TCATAATTACATTAAAGCCCGC	58.235	22	ATTATTTTACGGACGGACCTTT	58.049	22	216
Aa01410	p1	(A)10	ATTCCCAAAGATTTAGTGGAGC	58.65	22	CGTCAAGATGACGAATTTCATA	57.781	22	110
Aa01411	p1	(A)22	GGTAGTGCCGATAGAAATTTGA	58.274	22	GTGAATTTCTCATTCTCGGTGT	58.174	22	279
Aa01412	p1	(T)10	TCATTTTCCTGAAACAGTTTTCT	57.12	23	GGTAGGTTGTTTGCCATTTTTA	58.116	22	280
Aa01413	p1	(A)10	TAAAAATGGCAAACAACCTACC	58.116	22	GGCTTTAAAGACTTTGAGGGAT	57.985	22	189
Aa01414	p2	(TG)6	TACGGACCGTCTAGACTAGGAA	58.035	22	TTTCAAAAGGAACTTCGTTACC	57.495	22	187
Aa01415	p2	(TA)6	TCTTCTGTTGATTTTTGTGCTG	58.081	22	AAAAAGGTAGTGGAAATGGGTT	58.01	22	108
Aa01416	p1	(T)11	CAGGTCTGGGTTCGTATAGTTT	57.322	22	TTTTAGCGACAAAAGGAGGTAA	58.14	22	262
Aa01417	p1	(T)10	AAATCCGGGTTATTTATTTTGG	58.267	22	TTATCGTATACCGTATGACCCG	58.785	22	266
Aa01418	p1	(A)10	AAAAAGCTCCTCCTAATATCCG	58.026	22	GATCTTTGTTACGCTTGCTACC	58.101	22	142
Aa01419	p1	(A)10	CACATATCACGTAAAACAGGGA	57.573	22	CCAGCCAAGGATATAGCTTTTA	57.656	22	244
Aa01420	p1	(A)16	AAGTTACAACGATTGAAGGCTC	57.574	22	TCGCTACCTCTAATCTTCCGTA	58.188	22	235
Aa01421	p1	(A)11	AACAGGTTTTACCGTTGGTATG	57.991	22	GCGTTTTTCACTAATAGTTCCG	58.032	22	158
Aa01422	p1	(A)10	CTATAGCGGAATCAGTCGAAAC	58.051	22	CGTAGGGTCGCTTTTATCTATG	58.008	22	204
Aa01423	p2	(TA)10	ACCCTATCATTTCACACCACTC	57.908	22	TAATAGTGGATGGATGCCTTTC	58.087	22	273
Aa01424	p3	(GGC)6	AGCCGTAATCAACGAGATTTTA	57.983	22	AGAATAGTAAGGCGTTGTTTGG	57.546	22	111
Aa01425	p1	(A)12	TTTCTGGGCATATATAGCGATT	57.843	22	TTAGCTAAAACCTCCGTTACCA	58.033	22	204
Aa01426	p1	(A)15	ATTTGAGGGGTTATGGAGGTAG	58.407	22	TACAATTAAATAGCGGCTACGC	58.557	22	280
Aa01427	p1	(T)11	TAGAAGGTGATAGCGGTTGTTT	57.965	22	TTTGAAACCGTAGAATGAAACC	58.163	22	223
Aa01428	p1	(A)10	TAATTAGGGTCAATTTGGCTGT	57.713	22	GGTTCATACAGTAGGCCCATAA	58.026	22	235
Aa01429	p1	(A)11	CCGTTTAAGTTATCCGACGTTA	58.271	22	AACCGCGTTATGGACATAATAA	58.463	22	252
Aa01430	p3	(TAC)7	AAAAGCCTCTACTATTGCATCG	57.764	22	TGGTAATTCGTCGTTTTTGTAA	57.349	22	272
Aa01431	p1	(A)13	CAAACTTCAAAACTATCAGGGG	57.803	22	TGTGATAGAGCAATCATTTTCG	57.926	22	252
Aa01432	p1	(A)16	AAAACTTAAACCCTTAGACGGC	57.992	22	TGGTATTTCGTTGAGTTAGGCT	57.965	22	277
Aa01433	p1	(A)12	AGCCTAACTCAACGAAATACCA	57.965	22	AAAAGTGCGTTTTGAAAAGAAA	58.164	22	280
Aa01434	p1	(A)10	TGTAAACGCTCTCTATACGGCT	58.261	22	TTAACGAATAGCCGACCTTAAT	57.126	22	206
Aa01435	p2	(AT)6	GGTTTAGATATCTGATTGCGGA	58.225	22	CGTGTAATACGGGCTAGTCTTT	57.572	22	225
Aa01436	p1	(A)10	CTGCTCGGGTGAGAGTTTATAG	58.175	22	AATGATCGGTATTACGTGGTTC	57.887	22	254
Aa01437	p1	(T)10	TTATAAAAAGCGGCTCAGGTTA	58.177	22	TACAAGGTCCAAAAAGTTGTCC	58.15	22	266
Aa01438	p1	(T)14	ATTCACAGCCAAGTCTTATTCG	58.403	22	TTTCGAAACCTTTTGCATAACT	58.008	22	257
Aa01439	p1	(T)14	CCTGAGTTATGCAAAAGGTTTC	57.94	22	AACGCTTTTGTTTGTAATCGTT	57.949	22	259
Aa01440	p1	(T)16	CAACTACTTCAAATCGACACCA	57.814	22	AAAAATCCGTTCATCTAACCAA	57.688	22	234
Aa01441	p1	(T)10	TTGCGTAAGGAGAATTATACCG	58.355	22	CCATTGAAACGGTTTGGTTTA	59.723	21	171
Aa01442	p2	(TA)7	CAATGACATGAATTGTGGAAGT	57.452	22	CAAAATGGGAGCAGTTGATAAT	58.138	22	227
Aa01443	p1	(T)10	GTGGTATTCTCGTCAAAAGAGG	57.867	22	ATGATAACCGCATATAGTTGCC	58.066	22	132
Aa01444	p1	(T)10	GCTAGACCACTATCAATTTCGC	58.051	22	CCACCTAGAGAAACCAAGTCAC	57.845	22	245
Aa01445	p1	(A)14	TAAGATCGCATCGTTCATGTAG	57.953	22	TCTATCGAGGCGTATTCTGATT	58	22	236
Aa01446	p1	(T)10	TTGGTTCTAGGTTTTTAAGGCA	58.008	22	ATCGGCTGTTACATTATCGACT	57.799	22	265
Aa01447	p1	(T)22	TCGACCCTATCGTTTTCTTTTA	57.959	22	TACAAACCTCTTCCACCCATTA	58.49	22	243
Aa01448	p1	(A)11	GCGAAACGTGGTAACATTTATT	58.14	22	AGTATGACGGGAAGCTTTACAA	57.965	22	173
Aa01449	p1	(A)14	GGAATCATTCAACCATCAACTC	58.36	22	TGGTACTATCAACCCCAATTTT	57.44	22	227
Aa01450	p1	(T)10	ATCGATTACCAACAATTTACCG	57.958	22	TATACTGGAAAAGCTGGAGGAA	58.026	22	230
Aa01451	p2	(AT)6	TAAAAAGAAGCTTCAGAAACGC	58.032	22	ACTTCGCTGACCTCTAGTTACG	57.858	22	233
Aa01452	p1	(T)10	GTGTAAAGTTCCGTGGTATGGT	57.92	22	CGCTCTTAAGAACTTCAGCCTA	58.127	22	229
Aa01453	p1	(A)10	GAGTTGGATTTTGACCTAGCTG	58.009	22	GAAGTTTCAAAAGCAAAGGAAA	57.74	22	214
Aa01454	p1	(A)10	GTTCCGAAACTTGGTGGTATTA	58.052	22	TAAGGTTTCAACTTTTGCGTTT	58.057	22	260
Aa01455	p1	(T)10	TTCGCCTTAATTTTGGATATGT	57.736	22	AAAACGATTTTGCCAAATACAC	58.116	22	252
Aa01456	p1	(T)10	GCCTTTTCAATATTTGATACGATT	57.8	24	GCCTTTGTGTTTGCTAAAAAGT	57.707	22	228
Aa01457	p1	(T)10	CGATTCCTTCTTTTGGTATTCA	58.25	22	CTTTGACGATGAACAAACTTGA	57.934	22	214
Aa01458	p1	(A)11	TAAATCGTAAAACCCTTTTCCA	57.764	22	TTAATAATTTTCGAACGGCTTG	58.385	22	276
Aa01459	p2	(AT)7	CGTTTTGGGTAGTAACGACATT	58.127	22	ATTCTCAAAAGCTTGTCTGACC	57.605	22	199
Aa01460	p1	(A)15	GGATTATTCCAAAGTGTACGGA	58	22	GCTGCAGTCTCCTGTTATAGGT	57.66	22	270
Aa01461	p1	(A)11	ATATCGCCTAACCGTCCTATTT	58.153	22	AGGTGACTACGTAGGGGGTATT	57.992	22	278
Aa01462	p1	(T)11	GATATCTATCCCAACCGTTGAA	57.948	22	AATGTTTTCGTAACACGGATCT	57.687	22	108
Aa01463	c	(A)12ggccataagtcggcaagaaaccttaaatttataaaaaaggttgaa(T)10	GCCCATAGCTAATGAGTCAAAA	58.41	22	ATGGACCACGCTATGAGTATTT	57.659	22	239
Aa01464	c	(G)11aaaatcagccgaacaaaggtcgac(A)19	TATGCTGGATATGGGAAGAAAC	58.087	22	ACATTTCAAGACTCTGCCACTT	57.99	22	217
Aa01465	p1	(T)20	AAGCTTCGAATTTAATGGTTCA	57.958	22	GCTTATTCGTAGATTTGGGAAG	57.142	22	223
Aa01466	p1	(T)10	TTCGGGCATAGCAGTAACTTAT	58.007	22	ATTCGCGAAACCTTTGATAATA	57.868	22	179
Aa01467	p1	(T)10	GGAAGTGGTAAACGGTGTTAGA	58.175	22	TTTTGAAAACCTCCTACACGAT	57.802	22	129
Aa01468	p1	(T)10	CGTACAAAGGAAAAATCGTCAC	58.676	22	CGCAATGATTTTATTTTAAGGG	57.809	22	188
Aa01469	p1	(G)11	CCTAGGGGTGGAAGTATAAAGG	58.117	22	CGATCTCTGCTTATATTTTCCG	58.067	22	154
Aa01470	p1	(T)10	AATTCGAAATGACCGATACAAC	58	22	TTTACATCAAAAGGCTAAACCG	58.378	22	227
Aa01471	p1	(T)10	GCGAGCGTAAATATTGAAAAAC	58.047	22	ACGTATGATCCGTTTATTTTCG	58.091	22	276
Aa01472	p1	(A)10	TAGCAGGGCCTAAAATGAATAA	58	22	TCGCGTAGGAACTTGACTACTT	58.225	22	269
Aa01473	p1	(T)14	ATTAAAATGACACTTTCCCACG	58.052	22	GTTTTGGAACGTTTACCACATT	57.965	22	251
Aa01474	c	(T)10(A)10	TACCACTATACGAAGTTGGCCT	57.853	22	GCTGAAAAATATTGCCAAAAAG	58.024	22	119
Aa01475	p1	(A)13	TAAGCCCCCTTAAGTTTGAAGT	58.399	22	GGTGGCCTAAAGTACATTTGAA	58.188	22	219
Aa01476	p1	(T)10	GACAAGAAAATTCGCCATTCTA	58.386	22	TAACAGTCCGCATGTGAAGTAA	58.372	22	277
Aa01477	p2	(TA)8	TTACCAACTTCGTTAAATGAAAAA	57.168	24	ATATTCCGGCTGAGATAACGTA	57.822	22	156
Aa01478	p1	(T)10	TATACCCAATACGGTAAGTCCG	57.983	22	AAGGTTGTTTTCAGTGCAGATT	57.92	22	249
Aa01479	p1	(T)12	ATTCTTATAGGCCTTGCACAAA	57.983	22	TCAAAAACATGAAAACCAACTG	57.721	22	150
Aa01480	p1	(T)10	ATTTGGAAGTTTGTCAGGTCAC	58.082	22	AGTTTCCATCTACATTAGCCGA	57.913	22	193
Aa01481	p1	(T)12	GTTTTCGGAATTTTGTAACGTC	57.739	22	TTATCGAGCCTAAAGTTTGGAA	58.092	22	111
Aa01482	p1	(T)12	AATTACCATTAAACGCCAACAG	58.14	22	ACCCAGCTTTGAATTAGAAAAA	57.172	22	248
Aa01483	p1	(A)16	CTTAATCTTGGGTGATAAAGCG	57.983	22	AAATGGTAACCACATGCTATCC	57.887	22	131
Aa01484	p2	(AT)10	GAGGAATTAAAAGAGGAGGGAA	57.911	22	CGAACGTAATTCTGGGTAATTT	57.307	22	271
Aa01485	p1	(A)12	GAAAGGTTTATAACCCCTCACC	57.96	22	TCTAATGCTATTCGCAATCCTT	58.067	22	254
Aa01486	p1	(T)12	TCTTTTCGTTTTTCATCGAAGT	58.052	22	ATAAAAGGTTTAAATTTGGCGG	58.555	22	185
Aa01487	p1	(A)17	TACAACAGAAACCTTCGACCTT	57.921	22	CCTAGTGTTTTGGCGTAGAGTC	58.087	22	243
Aa01488	p1	(A)11	CAATGTCTAATGCCTACCAACA	57.719	22	ATTTTTCATTCTGTAGCGGTTG	58.323	22	187
Aa01489	p1	(T)11	TTCAAAATTAGCCTTATACCGTG	57.534	23	TCGGGTGGATTTAGATAGAAAA	57.773	22	261
Aa01490	p1	(T)13	TATTATTATGTTCCGCGCCTAT	57.807	22	TAATGGATTTCTTAACCATGCC	58.017	22	170
Aa01491	p1	(T)22	TACTTCCGCTAACCTGTAAGGA	58.102	22	CGCGAGTAATCCGTTACTAATC	58.007	22	233
Aa01492	p1	(T)15	CCGCTCATAAACAACTTTTCTC	58.077	22	TATGTATCACGCCCCTTACTTC	58.163	22	190
Aa01493	p1	(T)10	CAGAAGCAGTACCGAATACCAT	58.289	22	TCCTAAATTAGCTGTGGAGGTT	57.104	22	275
Aa01494	p1	(T)11	CAAATCTCCGGCTAATACGATA	58.308	22	GTTTCGCCGCTATGAATTTAAC	59.999	22	235
Aa01495	p1	(T)11	TCGTCAGGTTTTACGGTAATCT	57.828	22	GACTTAGCCGCTTGACATCTAT	57.685	22	181
Aa01496	p2	(TA)9	AAAACCTTGAAAATGAACATCG	58.163	22	GTGATTCTTTTTGGTTCGTGAT	58.098	22	273
Aa01497	p1	(A)10	TCACGGAGAGTAGCTTCTTTTT	57.462	22	CACGAACCTTAGCCAAAACTAC	58.016	22	147
Aa01498	p1	(T)11	GCATCAAGAGAATAACCCTCAC	57.811	22	CAAGTCTAAAGGCTCCACTGAG	58.278	22	240
Aa01499	p4	(TATT)9	CTCAGTGGAGCCTTTAGACTTG	58.278	22	CAAAGTATAGTTGAAGGCCTCG	58.102	22	220
Aa01500	p1	(A)10	AATGTAAGAAAAGTCCGGAACA	57.802	22	CCTAGGGATATACACTCCAGGTT	57.648	23	228
Aa01501	p1	(A)10	AAGCGAATCTATATTACGCCAA	58.023	22	GGCGTTATATGTATCTGTAGCCA	58.26	23	259
Aa01502	p1	(T)12	GCCTGCTTTAGCTAAGTCGTAA	58.081	22	ttaccgattttcagcgaattat	57.868	22	118
Aa01503	c	(T)17gtacatatatctataaggcaaacaacaaaggtggtaagggattctaatatataaaaacaacaaaaacaacaatagaagtaaaaatcatcgatcctaatg(A)10	GGTTAAGTAGAAACCTTTAGGCG	57.74	23	TGGATGTCGGTAAAGATAAGGT	57.635	22	239
Aa01504	p1	(T)10	TCATTTACATCAGTGGAGGACA	58.076	22	AAGCCGCTTGAATGATCTAATA	58.067	22	226
Aa01505	p1	(T)10	AAGTTTACATACGCCGGTTAAA	57.861	22	GAAGGCTTAGTTGGTTTGGATA	57.466	22	240
Aa01506	p1	(T)10	TGCCTGAAGTTTTAATAATGCC	58.332	22	TTGTCGATAAGCCGATAAAACT	57.983	22	184
Aa01507	p1	(A)12	ACGATGCTTTAATCCAAGCTAA	58.116	22	CGGCTTATTTACGTTAAACCTG	57.991	22	158
Aa01508	p1	(T)10	TGATACGTTATCGTTCAACCTG	57.719	22	GATGATCCGTAGGAATTTTTCA	58.062	22	263
Aa01509	p1	(A)10	GATTTGCCAGTCATTCGATATT	58.087	22	TTTTGATTAGGTTGTTAATCCGA	57.776	23	225
Aa01510	p1	(T)10	TATTACCGCTTCATCCAATTTT	57.736	22	TTACAAGGATGCTAGAAGGTCG	58.539	22	275
Aa01511	p1	(A)10	GCCATATAACCCCAAGTAAACA	57.958	22	AACCTCGTCTCGATTAAACAAA	57.94	22	219
Aa01512	p1	(A)12	AAAAGCAAAAACCTCGATGTAA	58.008	22	GTAAAACCAGTGGGTACCTGAA	58.035	22	134
Aa01513	p2	(TA)6	AGAAAAGTTCGAAACCACTTGA	58.035	22	GAATATTGAAAAATGGGGTTGA	57.857	22	234
Aa01514	p1	(T)11	ATCCTTCCGAGGTTTTATTGTT	58.093	22	AACAAACACTTGAGGGAAGAAA	57.895	22	244
Aa01515	p1	(A)10	CTATCCATTGAAACCAACTTCG	58.628	22	AGGTTCGTTGTATAACGGTTCA	58.564	22	202
Aa01516	p2	(TA)17	GCCGGTATGAACTAATATCCAA	58.042	22	TTTGAATATGCTTTGAAAATGCT	58.036	23	261
Aa01517	p1	(A)10	AAGCATACGGGTGGATATAGTG	58.051	22	CACCGTTGAACACGTAAAAGTA	57.829	22	250
Aa01518	p1	(A)10	AATAACTAGGCCTCTACCTCCG	58.034	22	TTTCCAGCGACTTTGAAGTATT	58.077	22	267
Aa01519	p1	(A)12	CAATTACTTGATGTCGGTTTCA	57.692	22	TTAAAATGGTAAACGGGATACG	58.024	22	208
Aa01520	p1	(T)16	TTGGCAGCTGACTAACTATCAA	57.746	22	CCATAACCACTATCAATACCAAAA	57.155	24	262
Aa01521	p1	(A)21	AAAACAATGAAAAACCATCGAC	58.026	22	TTTTGGGTATGGATACTTGGAG	58.001	22	265
Aa01522	p1	(A)12	CAAGTTACCGATAATAGCATTCG	57.954	23	CCCGAAAATATTTCATATACGC	57.653	22	126
Aa01523	p1	(A)21	GAACTAAAACACCAAAAATCGC	57.873	22	TTTTAGCGTAAAGCCGTTAGAG	58.015	22	109
Aa01524	p1	(T)13	CACACCAATTATGCTACCACAG	58.108	22	AAGTTGTAAAAGAGGAACGCAA	58.127	22	268
Aa01525	p1	(T)13	ATGAGATCCAATAAAAAGGGGT	57.91	22	TCTTTCGCGTTATAAACAACCT	58.032	22	256
Aa01526	p1	(T)10	CGTTTTCTGTTTCGTTAACCTC	57.991	22	TTAGGCAGCCCTTAAATCATAA	58	22	218
Aa01527	p1	(T)10	GTGAGTTATCGCCACTAAAAGC	58.101	22	CGTTCTTCGCTATTTGGTATTC	57.983	22	218
Aa01528	p2	(AT)8	TAAGAAATATAGGGGCTGCGTA	58.024	22	TGTCGAGTACTTCCAGTGAAGA	57.606	22	223
Aa01529	p1	(T)10	ATAGTATGATTCGTCGCCCTAA	57.822	22	GGATTATGGCCTGGTATTAGAA	57.196	22	263
Aa01530	p2	(TA)7	CCGTTTGATAGGTCAAAAATGT	58.052	22	AAAAAGGGGAAAGAAGTCAAAG	58.01	22	276
Aa01531	p1	(T)11	ATAACGATCTTAATAGCGGGGT	58.153	22	CGGGGTAATAGTAAGGATAGGG	58.026	22	111
Aa01532	p2	(TA)6	TGGAAAAGCGTCGATATATTTT	57.868	22	ACGACCTTACGGGTAGGTTAAT	58.058	22	244
Aa01533	p1	(A)11	AAACTTTCCGCAAGATTTATGA	57.958	22	GCGAGCTTTTGTAATTGTTACC	58.032	22	253
Aa01534	p1	(A)13	TCACCCTTCAGCTAAACGTAAT	57.965	22	CTACAAACTTGTGCAAACCTCA	58.016	22	259
Aa01535	p1	(T)12	CCCTCACAACCAATGATTCTAT	57.929	22	GGGTAGTGTACCGTGAAGAGTC	57.725	22	273
Aa01536	p1	(C)11	CCCTACTTCATCAGTCCCTTTT	58.647	22	GGTAATCATCGTCATTAGAGGC	57.719	22	216
Aa01537	p1	(T)10	GCTTCTGCTACACGAAGACTTT	57.972	22	AAGCTAATCCACGACTGAAGAA	58.149	22	206
Aa01538	p1	(A)11	GAGATTTATCGGCTTGATTTGA	58.337	22	TAGTGTTTACAATGTAGGCCCC	58.077	22	272
Aa01539	p1	(T)11	GTTCATTGGTTAAAATGAATAGGA	56.452	24	TGATTTGTTACCTAATTTCGACC	57.292	23	248
Aa01540	p1	(T)17	TCGTTCACCTTTCACTCTACCT	57.991	22	TGTGCTTTGGTAGATATCCTCA	57.395	22	205
Aa01541	p1	(A)15	AACCGGTATCCTATTATTGCCT	58.025	22	TAATAATATCGTCAACGGGAGC	58.176	22	263
Aa01542	p1	(T)17	ATCGATTATCAAACGTTTTTCG	58.2	22	CTACAGCATAATAGCCGGTTTC	58.007	22	181
Aa01543	p1	(T)10	GGAAAGGAATAGGGAGCTTTTA	58.002	22	CGAATGAAATTCACCTCGTACT	58.264	22	199
Aa01544	p1	(A)10	ACGACGATGTTGTTCTTTCTCT	57.99	22	ACACGATTATTCGTACCGATTC	58.025	22	237
Aa01545	p1	(A)11	CTTATAATGCTGTTCCGAAAGG	57.983	22	CGGTTTTATAAACGGACGATAA	58.153	22	168
Aa01546	p1	(A)10	CGGTTTAAATTCGACGTTTTAG	57.967	22	GGCCATAATATGATCGTTGACT	57.973	22	158
Aa01547	p1	(A)15	GAGTTGTCATATGTTCCGGAGT	58.055	22	ACTTTAACATACCCGTGCACTT	57.767	22	280
Aa01548	p1	(G)10	TACGGGGTTAATAAATGAGGGT	58.693	22	TACTCAAATACGGTAAAACGCC	58.271	22	237
Aa01549	p1	(T)10	GAAATCAGATATTCTAACGGCG	57.932	22	GCTTTACAAAACCGTCCTAAAA	57.6	22	274
Aa01550	p1	(A)12	CGTTGATATCCTTTACTGCCAT	58.163	22	ATTACGGCGACGTAGTTCTAAA	58.056	22	204
Aa01551	p1	(A)11	TGGAATCGCCTCTAATCTCTAC	57.606	22	AATTGAAAGTAGGGGGAAAATC	57.61	22	223
Aa01552	p2	(TA)6	AAGTTGTACATCGTTCCGAATC	58.124	22	TACGAAAAACGACTGAAGGAAT	57.94	22	147
Aa01553	p1	(A)13	TCCTTTGCTTCTTTCGTTTTAC	57.765	22	ATATGAATGGTAGTGCGGTAGG	58.051	22	241
Aa01554	p3	(TTA)5	AAAGGGGTAGGTTAGGATTCAA	58.093	22	TGTTAATCCCAAATGATCTTCC	57.923	22	278
Aa01555	p1	(T)11	GTTACAAAAGAAAAACACCGCT	57.572	22	TTACAGCGACATTCAAGTCAAG	58.108	22	275
Aa01556	p1	(T)10	GGAGAAAATTAAATCCCTACCG	58.107	22	TGCTGTTTGTACATTCTTGGAG	57.961	22	258
Aa01557	p1	(T)11	CCGCCTATTTTATTGACTTTTG	57.919	22	GATAAGCGAAATTTATTCGACG	57.999	22	239
Aa01558	p1	(T)10	AAATGGCCCCTTTATTCATACT	58.001	22	TAGCACTTTAAAGCCTAATCGG	57.837	22	268
Aa01559	p1	(T)10	CGTATAAATACTGGACGCTGGT	58.237	22	GTTATATGGAGCCGATGGTAAA	58.042	22	235
Aa01560	p1	(T)10	AGTAATACGCTCATTTTGCCAT	57.872	22	TAAAATCGAGTGGAAACGAACT	57.94	22	240
Aa01561	p1	(A)10	GGTCTTGATTGAAGGAATGGTA	58.046	22	CGTATCTTTTACACCTACGGCT	57.572	22	266
Aa01562	p1	(A)15	TGAAGTATTACAGAACGCATCG	58.007	22	ATAGTAAGAAGGAGGCAGGAGG	58.078	22	276
Aa01563	p1	(A)10	TTCGGTTTTTCTCTTCTTTCTG	57.803	22	TATAACCTCTTATTCGTGGCGT	57.873	22	201
Aa01564	p1	(C)11	GCTACGAAGCTACAGAAAATGG	58.237	22	GACTCGAACCTTCTACTCGATG	58.082	22	275
Aa01565	p2	(TA)7	TAACGAGCGGTAAGATACTGGT	57.99	22	ATTTCGCTGTTCGTTAACACTT	58.015	22	217
Aa01566	c	(T)10(A)12	AAATGTTAGGTTCGATGACGTG	59.02	22	CTGCGTACAAAGGCTAAGGATA	58.612	22	273
Aa01567	p1	(T)10	TCGCTTGCTATTTTGATGGTAT	58.787	22	CACAGAAAGTACGTGCCATTTA	57.918	22	257
Aa01568	p1	(T)10	CCGTCAGTTTTGTGTTTGTTTA	57.803	22	TGATCACGAAACAATTGAAAAG	57.81	22	115
Aa01569	p1	(A)12	GAAGCTCCAGACTCTCCTATCA	57.76	22	AGAGGATTCTCTGTTCGCAATA	58.098	22	180
Aa01570	p2	(AT)10	AATTCGTCGAAATTTTTCCTTT	58.258	22	GTTTTCGTTGCATTATTTTCGT	58.248	22	219
Aa01571	p1	(T)15	CTGCCCGCTGATAGTAAAATAC	58.007	22	GAATGAGCTTCAAAAACATCAA	57.047	22	215
Aa01572	p1	(A)12	GAAGATTAGCCAGCATTCAATC	57.973	22	AAGTACGCCTGGTACGTAAAAA	57.974	22	263
Aa01573	p1	(A)10	ACAGATGGATTAGCTTTTTGGA	57.888	22	TGACGCGTTACATAACATTAGC	57.962	22	277
Aa01574	p1	(A)10	TCATAACGAAAGCGACTACCTT	58.102	22	GGCTTTTCCTATTATTTCCTGG	58.234	22	198
Aa01575	p1	(T)10	TTGGGAAAAAGCTAGAAACTCA	58.188	22	TCTTATCTCCCTGAGGTCTTGA	58.002	22	127
Aa01576	p1	(T)24	CATACGGAAAGTCAAGGTGAAT	58.124	22	GCAGCTAATGCAACACTCAGTA	58.28	22	167
Aa01577	p1	(T)11	TCATTTGTTTTTAACGAAGGTTG	58.283	23	GGTTTGTATGGTAATACCGACG	58.323	22	266
Aa01578	p1	(A)11	CACTAAAAGGTGAGCGACAATA	57.168	22	AAGGCGTATCCAAACTCAGTAA	57.965	22	193
Aa01579	p1	(A)32	TGTGAAGTCCTTTTAAGCCATT	57.94	22	TTTACGTTTGAATTTTGACCCT	57.74	22	273
Aa01580	p2	(TA)10	CAGAAGTACACCCTGCAATACA	57.841	22	TGGATCTTTTATGATTAACACGC	58.212	23	279
Aa01581	p1	(T)10	ACTTTATTTAACAGATCCGCGA	57.983	22	TTATCCGCGTTACTCAATACCT	57.873	22	196
Aa01582	p1	(T)12	CCCGCTTTTTCTTTTTCTTTAT	58.11	22	AAAAACTTGAAAAACATTCGGA	57.85	22	205
Aa01583	p1	(A)12	ACAAGGGAAAAACCCTATTTGT	58.01	22	TCAAAGAGCTAGCATTAACACG	57.454	22	260
Aa01584	p2	(AT)6	AGTCCCTCCCTAAAATCCATAA	58.044	22	CTCATCAGACCACAGTTAACGA	57.884	22	239
Aa01585	p1	(T)10	ACGTATACGAAACGCAGTTTTT	57.973	22	AAGTCATTTTCCAACTGGTGTC	58.082	22	256
Aa01586	p2	(TA)9	ACGTAGCCTTTAAAACTTTCCC	57.992	22	ACCTAAACCGAGACCGTTAAAT	58.164	22	192
Aa01587	p1	(A)11	CCCGATACGTGAAGTTTCTTTA	58.323	22	TTAACGGATTACAAGGAATTGG	58.067	22	196
Aa01588	p1	(T)10	AAGGTAAAGAACTGGGTACTTGC	57.988	23	TACCCAAAGGCCTTATACATTG	58.092	22	262
Aa01589	p1	(T)18	TCTACATCTCAAGTCACGTTGC	58.036	22	ACAATACCCAGTCAGTAAAGCG	58.338	22	132
Aa01590	p1	(T)10	AGCTTATTTTTAAAGCTCGCCT	58.054	22	TGAACTACTTGCAAAAAGGGTT	57.991	22	231
Aa01591	p1	(A)11	CTTTTCCGTAAACCAAAGTACG	57.95	22	ATACGCCCTTTAATACCCAGAT	58.025	22	234
Aa01592	p1	(A)16	CGACAAGCTGAAAGTATTGACA	58.108	22	AATTCGTCTTTTTACGACCAAA	57.875	22	250
Aa01593	p1	(A)13	ATAGGCGCCTTATATCATTGAA	57.843	22	GTTAATAGACGCCGTGGTTTAC	57.789	22	174
Aa01594	p1	(A)13	AATGAACTCTCGACGCTAATGT	58.034	22	AGAAAAGAGGTAAGGGTCTTGG	57.968	22	160
Aa01595	p1	(T)10	CACTCAATGCGGTAAGTCTGTA	57.989	22	CGGGTTCGACATAGGTAAAATA	58.092	22	238
Aa01596	p1	(T)10	CAATAATATCATCGGAGGCAGT	58.113	22	CACCAGTCGGTATTTCGTTAAT	58.077	22	262
Aa01597	p1	(C)13	TTCCTGATTGGTAATGACAGTG	57.606	22	CTTTCACCAATGTATAACGCCT	58.212	22	203
Aa01598	p1	(A)14	TTAAAGCGTGGAAAGTTCGTAT	58.032	22	TCTTGAACTGATTGAAACGCTA	57.719	22	198
Aa01599	p1	(T)11	GACATCATTAGCAGCTTTAGCC	58.188	22	TGGCGAATATTTCTTTTTGAAT	57.844	22	163
Aa01600	p1	(A)18	TTACGAAAGAGGATAGCAAGGA	58.163	22	CGTTATTTACCAGGAAGCTTTG	58.033	22	233
Aa01601	p1	(A)10	TTCTAAAAATACTGAGCCCTGC	57.739	22	GCTCTCGCATTAGCAATACTTC	58.324	22	217
Aa01602	p1	(T)10	AAAAGTATGACGAAAAGCCTCA	58.077	22	TGACCTCGTAGTAGCCCAATTA	58.787	22	260
Aa01603	p1	(T)14	TCGCATTTAAGTGAGGGTATCT	57.913	22	ATTGACGGCTGAATAGCTAGAA	58.188	22	126
Aa01604	p1	(T)11	TGAGCGTATTGAATCTAAAGGA	56.746	22	ATACCTGGGGTAATACGGTTTC	58.224	22	263
Aa01605	p1	(T)10	CAATGATTGCCGTTAGGATATT	58.042	22	TCAAATAAAATGTGAACAACTCCT	56.98	24	197
Aa01606	p1	(A)10	TCGTTAACATGATCGTTCAAAA	58.213	22	AATACAGATGAAGGAACTTCGG	57.379	22	252
Aa01607	p1	(G)12	GCGTGTAAACTTAGGTAATCGC	58.056	22	TTTAAGAACACTTTTTAGCGGC	57.861	22	236
Aa01608	p1	(A)18	GTAAATACTAGTGCCCGTTGGA	58.212	22	TTTTCCATATTACGCCACTTtt	57.787	22	270
Aa01609	p2	(AG)6	CAAAACGAATGAAGCTGATGTA	57.98	22	CGAATATAACCCCATCTTTTGA	58.018	22	122
Aa01610	p1	(T)17	CGGACTATACAGGTCTTTTTGC	57.965	22	CCTTTGGTGTTAAGGCATTTAG	57.9	22	262
Aa01611	p1	(A)16	GCGTAATACGAGGTTTATCGAA	58.356	22	AAATATTGTCCCATGAAACCAG	57.862	22	239
Aa01612	p1	(A)10	CTCCTTTCCCCAAGTCTTTTAT	57.853	22	CTGCTCTTTTAAGTTGGATTCG	58.212	22	157
Aa01613	p2	(TA)6	TCAACTTTTACAACCGTGGATT	58.539	22	ACAATGCTGGATGACATTACAA	58.026	22	193
Aa01614	p1	(T)17	CGGCGTATAAAGAAATAACTGG	57.943	22	TCAATTGCCATTGGACTTTATT	58.497	22	251
Aa01615	p1	(T)11	TTTGCTGTTAATTGGAAGCTCT	58.212	22	ATATGATATGCCAATCCATTCC	57.663	22	247
Aa01616	p1	(T)10	ACGCATTTGATAGTGGTAGCAT	58.679	22	AACCGTAACCATCGTATCAGTC	58.008	22	228
Aa01617	p1	(T)14	AGATGTTTTTGCTTTTTGCATT	58.007	22	TTTGGGGTTGAAAGGTTTAGTA	57.742	22	249
Aa01618	p1	(A)20	TAACGTAAAACCGTAAATCGCT	57.99	22	TTTTAAAAACAAAAATTCATGGAG	56.724	24	217
Aa01619	p1	(A)10	AAGCTTTCAAACAACGAGAAAG	57.88	22	CGTTTCGTTTTCAGTAAGAAGG	58.127	22	171
Aa01620	p1	(T)13	ACGCTTGTAATTGCTACCCTTA	58.056	22	TAATTTTCCAAAACCGAACAAC	58.092	22	270
Aa01621	p1	(A)10	CAAGTTTTTAGAAAAGGTTGCG	58.188	22	TAAGCCCTTTAAGAGCCTTTTT	57.907	22	202
Aa01622	p1	(T)10	CGTTATCCTTTAAGGCGTAGGT	58.779	22	GTCGGATACTGCATCGTTAAGT	58.289	22	266
Aa01623	p1	(T)10	ACACTAAAGTCCAATCGGAAAA	57.802	22	CGACTTTTAGGCCTATGTGAAC	57.965	22	253
Aa01624	p1	(A)13	AATAAAATAATGATCGCAACCG	58.106	22	ATGTCAAGATTGGCTTTTGAAC	58.239	22	222
Aa01625	p1	(T)10	GTATAGATTACCACCGGGATCA	57.835	22	ATAATACCGACCCAATTTGACA	58.25	22	255
Aa01626	p1	(A)11	CGGAGTGGAATACGGTAATAAA	58.092	22	AATATTAGTGGCGATTTTGTGG	58.091	22	142
Aa01627	p1	(T)11	GGAATCGTTATTTTGCACCTTA	58.2	22	CAGAAGCCAACTTTACTATCCG	58.102	22	183
Aa01628	p1	(A)26	ACGAAGCTATTTGAGGTGGTAA	57.965	22	TTTTAGGCGATTAATCTCAATG	56.261	22	180
Aa01629	p1	(A)11	TCGAGATGTGGCTTTTATTTTT	57.958	22	TATTTGGCGTATGCTTTAGTCA	57.597	22	279
Aa01630	p3	(TAT)5	ACGATAAAGTAACCTGAGGTGC	57.46	22	AACTGGCTAACGGATTAACAAA	57.899	22	137
Aa01631	p2	(AT)7	ACTACAAGGGTGCATTCCATAC	58.008	22	AACTTTTCTATAATTGCTGCCG	57.705	22	279
Aa01632	p1	(A)10	CGTAACCCGCTTACACTTAATC	57.924	22	AACAAGCGTTTTATGAGGCTAA	58.164	22	234
Aa01633	p1	(T)11	GCTTTCGTATAGTGCTAACGGT	57.705	22	TAAACTAACCCGTGGAAAATCA	58.542	22	251
Aa01634	p2	(AT)6	ACTGCTATTCCAACAATAGGGA	57.774	22	AAATTGAAAATCAGCTAGGACG	57.603	22	193
Aa01635	p1	(A)19	GTAATTTTGGCTTTGGTACGTG	58.612	22	AGTAACATTATTTTAGGCCGCA	57.942	22	182
Aa01636	p2	(AT)6	TCCCTTAGAGTTTCTCCTTTCC	58.028	22	CCAAACAATCGATATTGACCTT	58	22	158
Aa01637	p2	(AT)6	TAATTCCACGTTATTTTACCCG	58.024	22	TCAAAGTAGGATTTGAAACGGT	57.802	22	121
Aa01638	p1	(G)12	TTTTTATCCATAGGGAAAGGGT	57.978	22	Caggcacaatctcttttattcc	57.888	22	239
Aa01639	p1	(T)10	GGTCTCATACAAGATTTTGGGA	58.046	22	AGCTGACGCCATTACAATTATC	58.299	22	143
Aa01640	p1	(T)14	ACGAGACGGAAAGTACGTAAAA	58.016	22	TGGCGTTATTACCGATTTATTC	58.106	22	226
Aa01641	p1	(A)11	AAGTTGGATTTGACCCTAACAA	57.663	22	TCTGCATCACATTTTCTAACTCC	58.391	23	218
Aa01642	p1	(T)10	GCGGTTTTTATGGTAGTGGATA	58.091	22	AGGGTAAGGTCGAAAGTTGTTT	58.26	22	271
Aa01643	p1	(T)10	TGCATAATTACGTGTTGGGTTA	58.05	22	CCTTACGATTCGATTTTTATGC	57.868	22	270
Aa01644	p1	(T)10	TTTAAAACGCGGATAAGTTGTT	57.967	22	CTTGAAAACGGTAATTCGATGT	58.188	22	256
Aa01645	p2	(TA)6	TCGATGTGTTTTGATGACCTAA	58.147	22	TTCAAATGGTGTTCGTGAATAA	58.071	22	252
Aa01646	p1	(T)10	AGATTGTGAGTCTGCGAAAAGT	58.135	22	ATAAGCCATACCCGTGATGATA	58.362	22	255
Aa01647	p1	(A)11	TGGTTCATTTAATGCTTTAGGA	56.572	22	GGGATGAGGGTCTTTGTAAAAT	58.384	22	277
Aa01648	p1	(A)15	TAAAAAGAACTTTTGCGGTGTT	58.057	22	AAGGGTTACTTAAGGCGTTTTC	57.992	22	256
Aa01649	p1	(T)10	AGCATTTTACAGGCGTATCAAT	57.872	22	ACACTGAACGGTAGCTTTGTTT	57.998	22	176
Aa01650	p1	(A)13	CGATATCCTTTGAGCTTTTTCA	58.519	22	AACCCTTCATTTCGTTTCTTTT	58.247	22	140
Aa01651	p3	(ATT)5	ACCTACGCGTACTGACCTCTTA	58.112	22	GGGATATTATGACAAGCTGGAA	58.087	22	269
Aa01652	p1	(T)10	TTCCATATTTTCAGTACCTGGG	58.001	22	TGTAACCGTAGCTCCAAACTCT	58.087	22	203
Aa01653	p1	(G)11	ACACGGAACCGTATTGTTTTAG	58.127	22	CTAGCTAGGCATTAGCCTTGAA	58.032	22	145
Aa01654	p1	(T)10	AATTGATGAAACTAAAGGCGAA	57.958	22	CCATTTTTGAACGATCGTATTT	58.067	22	176
Aa01655	p1	(A)10	AAAAATGCGAAGGTATAGACGA	57.983	22	GCTAAAATACGTTAGGCGTTTG	58.119	22	129
Aa01656	p2	(TA)6	GTTTAAGTTCGGCTATTTGTGG	57.899	22	AACAGTCGTGGAGCTCATAAGT	58.017	22	229
Aa01657	p1	(A)10	GATGACTTTTGACAGGTTGGAT	58.028	22	CGGATTACAGTTCTACATGGACT	57.334	23	102
Aa01658	p1	(C)11	GAAAAATATTCACTAGCCGTCG	57.983	22	AAGTGAAATAAGGAAAGCCGTT	58.4	22	256
Aa01659	p2	(TA)7	TATGCGGGAGTAAAAACAAAAT	57.787	22	TCGTTTTAATCCATCAGCCTAT	57.797	22	135
Aa01660	p1	(A)11	TCTCGAAAGAACCCTATTCAAA	58.001	22	ATGTATAACGAACCCCATAACG	57.848	22	256
Aa01661	c	(A)10gagttaaacgtcggtatctaactataaacattcc(A)11	ATTCGAACGAGTTAATCCACAT	57.633	22	GGCTATGCAATAGCGTAAAAAG	58.2	22	251
Aa01662	p1	(A)10	CAATTATAACGAAACGTGGGTT	58.008	22	ATCACATAGTCCACCTTTTTGG	57.983	22	188
Aa01663	p1	(T)10	TTTGCACGTAAATCGTTAGTTG	57.989	22	TTTATGGACAAAATCCGACTTC	58.113	22	274
Aa01664	p1	(T)15	GCACTCTCTGAATGCTTTTTCT	57.892	22	TCCTGTATGGTTCTTTTCAAGC	58.378	22	262
Aa01665	p2	(AT)14	ACTTCCAGGCAGTAGCAAGTTA	58.225	22	TATGAGCCGTAATAAAGGGAAA	57.869	22	224
Aa01666	p1	(G)10	GCCATTTACGTCGATTACAAAT	58.091	22	AGTTAATGGCTGATGTAATGGG	58.026	22	275
Aa01667	p3	(GCG)6	AGCTCTCCACTCCTACCCTAAG	58.2	22	TACCATTAAAAGTTTGCCGTCT	57.899	22	165
Aa01668	p1	(T)10	CGAATTCAAAGGATGGTGTAGT	58.124	22	TTTTCCCACCTAAAGCTGAATA	57.959	22	250
Aa01669	p1	(T)10	GCCGCTATATAAGCCCTACTTT	58.132	22	AGTAATCCAGGGTAGTTTTCGC	58.717	22	223
Aa01670	p1	(A)10	TAAGAAAATGAAGGGCCAAGTA	57.959	22	GCTTTTAATGTGGTAAACGGAG	57.899	22	188
Aa01671	p1	(T)11	ACTAAATTGAAAGCGAGGATGA	58.026	22	TTGTTGTTCTTTATGAACGTAGG	56.201	23	246
Aa01672	p1	(A)10	TGTCGTAGGTCGATTTAACCTT	57.828	22	TGATTATGGAGGCCATTTCTAA	58.583	22	216
Aa01673	p1	(T)11	TGCAAGGCAAATATTCTAAGGT	57.983	22	CGATCCAAGGAAAAACAATATG	58.496	22	187
Aa01674	p1	(A)10	AATGTAACATCAGCGTTAACCA	57.281	22	TAGTAACATGGTTTCCAATCCC	57.862	22	271
Aa01675	p1	(A)10	TTAGGCCTATTACAGCATTCGT	58.007	22	TTTTTCTCCGAAGCTTTATTTC	56.968	22	272
Aa01676	p1	(T)11	TCTAGTTCGGAGTTGCCTTTTA	58.212	22	TAGTGAAGTAAGAGGGGTTTCG	57.578	22	157
Aa01677	p1	(T)16	CTGGAATTTAGCGACGGTATAG	58.008	22	TATAAGCAAAAGTTTGGTGCAA	57.625	22	271
Aa01678	p1	(A)10	CCTCGAAAAACAAACGATTTTA	58.354	22	TTGGCAGGTGATATTTTAAAGG	58.2	22	217
Aa01679	p1	(C)11	TTTCCGCCAAATCATTTTATAG	58.212	22	ATTAGCAATAAACGCATTAAGGT	56.389	23	237
Aa01680	c	(T)10cgg(T)10	AGCGCGTTACTAGGACAAATTA	58.188	22	TAAATAAAGGCGTTTTCGGATA	57.936	22	277
Aa01681	p1	(A)10	TCTATTCCGCCTTGAATTTATC	57.442	22	CCCCCTTTTAAGGTTTTATCTG	58.154	22	234
Aa01682	p1	(A)16	CCCGCCGTAATATAAGTTCTAA	57.496	22	ATTATTCTAACGGACGACGAAA	57.848	22	279
Aa01683	p1	(T)10	GCTAATCCCACTAGGGTCTTCT	57.942	22	TCGAAACGGATTTAGGTAAAGA	57.959	22	185
Aa01684	p1	(C)13	TGGAAGCTTAAACTCCGGTAT	57.901	21	TCATCCCATTTCTTTCATTTTC	58.036	22	220
Aa01685	p1	(A)12	TTCCACGCCTTAGATTACTCAT	57.913	22	CCTGTTTTAATCATTTGTCGGT	58.052	22	165
Aa01686	p1	(G)10	ACTCTCCAATGTTACGTTTTCG	58.314	22	ACCCTTCCTTTAGCTCATTCTC	58.053	22	233
Aa01687	p1	(C)10	ATATTAACTGCGGCGTAACTTC	57.596	22	CTCTTTTATAACCGCTTCTTCG	57.468	22	279
Aa01688	p1	(T)10	GTAGCTGGCTTACAGGCATACT	57.765	22	TTTTTAGGCCGTCTTAATTTCA	58.024	22	203
Aa01689	p1	(A)10	TGACATTCCAAACAAAACTGAA	58.174	22	CAAACTCTTCAACACCCGTAAC	58.675	22	280
Aa01690	p1	(A)13	GTTAATACGGTCGTAAGCGAAG	58.056	22	TGTGAATACATGCGGGTAGTAG	57.746	22	128
Aa01691	p1	(A)11	GCCTTTTGTCATCTTAATCGTC	57.887	22	ATTTCCGGTTATTAGGTTTTGG	58.383	22	251
Aa01692	p1	(A)10	GCTTTTCCAATGCAGAGTTAAT	57.601	22	TATTCTCGTGTTATTGATGCCA	58.187	22	253
Aa01693	p1	(T)11	ATCGGAATAATAACGTCGAATG	58.042	22	TTATCAGCATTACGTTCGTCAC	57.862	22	206
Aa01694	p1	(T)11	TTACGTAAAGGTAATTACGCCG	58.349	22	GTAGTCTTATTTTTAGGCGGCA	57.705	22	254
Aa01695	p1	(A)10	AATTAATAACAAATACGCCCCC	58.29	22	TTAATTCGCCGGTTAACTTTTA	57.984	22	227
Aa01696	c	(A)14gcgtacttatgattatcg(A)10	AATTGAGGCCGTTTATTTAACA	57.787	22	CGATTACCTCGTAATTAAAACCC	58.121	23	243
Aa01697	p1	(T)11	TCCACACTCCCGTATAGTTTTT	57.689	22	CTCTTTAAATGCTTCTTTCCGA	57.85	22	256
Aa01698	p1	(A)13	TGGGCATGGTACTATAGGAAAC	58.026	22	ATGGCATTGGTTAAATTGTCTT	57.575	22	240
Aa01699	p1	(T)10	TTCACAACACGTAACCAGAAAG	57.87	22	CTACGTAGACTGGCTAACGGTC	58.112	22	200
Aa01700	p1	(T)10	AATAGCTCCCACATTCCCTATT	58.068	22	TACACAAACCGGAACATTATCA	57.954	22	137
Aa01701	p3	(TGC)5	CCTTAACAAAATATGCCTCCAA	58.2	22	ACTTTCCTCTCCCTGTTCTTTC	58.011	22	273
Aa01702	p1	(T)11	aagcgataaccgacgactaata	58.007	22	TCGTTAGTGGTCTAAGGGAAAA	57.941	22	209
Aa01703	p1	(A)10	AGATACCTGGTTAATTTCGTCG	57.355	22	GAAGCTAGGCTAAACCGTAACA	57.815	22	254
Aa01704	p1	(A)12	GAAGGTTTACGAATTGAACTGC	57.939	22	CCTTATATTCATCGTTTCGTCC	57.66	22	215
Aa01705	c	(A)15caccctaggacttttgtcgtagg(T)13	TGCCCCCTAAAACTACAAACTA	57.9	22	GTTCGAACGAGTTATTTAGCGT	57.68	22	279
Aa01706	p1	(T)13	CAACCTTACCCTCTACACCAAA	58.175	22	GCCTAAAAGTAAGCATTTGTGG	58.032	22	270
Aa01707	p3	(GGC)5	CCTAATAAAGGCGAGCTGATAA	57.787	22	TCAAACTCTTTGAACGGGTAAT	57.802	22	174
Aa01708	p1	(A)12	CCTTTTGTACCAGCAACTTTTC	57.991	22	CTCGTTCGATTTAACAGGTTTT	57.521	22	225
Aa01709	p1	(A)10	GATAAGTTTTGCTTTACCACGC	58.032	22	ATTTTAAACCCGTCATTACACG	58.008	22	242
Aa01710	p1	(T)11	TATCAGCTACTTCACGGCACTA	57.773	22	TTTTTCTGCATATCCATTCGTA	57.376	22	203
Aa01711	p1	(T)19	AATACCCCTTAAGACACCCCTA	57.986	22	TATTATTTTAAAAGGCGTGCGT	58.006	22	122
Aa01712	p1	(T)10	AAACCGAAACGTATACGAAATG	58.14	22	TAAATATCTCTCTCACGGACGC	58.493	22	246
Aa01713	p1	(A)10	AGGAAAAGATTGCACTACGAAA	58.077	22	GTCTTGTCGATTTTGTTCCAAT	58.098	22	208
Aa01714	p2	(AT)6	AAAAAGTTTTCCAGGCTACGTT	58.445	22	ATACACAAAATCCAACCACCTT	57.406	22	256
Aa01715	p1	(T)10	CGTATCCATATACGGCTTTCTC	57.822	22	ACAACGTTTTGAAAGAAGCATT	57.99	22	209
Aa01716	p1	(T)11	ACGGGTTATCGCTATGTATTTG	58.116	22	ATTAGGATTTCGGTTTAACGGT	58.049	22	240
Aa01717	p1	(A)10	TAAAACGTTCGTATTAAGCCGT	57.99	22	GATAAAATCCAACCACCTTCAA	57.975	22	250
Aa01718	p2	(AT)7	CGTGTCTCTATATGGCCTTCTC	57.982	22	TGTCGTTGTTGAAAGTTGAAAG	57.989	22	153
Aa01719	p1	(A)25	CTTTCAACTTTCAACAACGACA	57.989	22	GAACGTGGTAACTTGGTGATTT	58.035	22	244
Aa01720	p1	(T)11	TGGAATCAGACACACTGATGAT	57.999	22	AGCTGTATCCATACCACCAAAT	57.518	22	257
Aa01721	c	(T)13(A)23	CGAAAACACCCACTTGACTATT	58.175	22	TAGCCAATATTGTTCCAACACC	58.878	22	239
Aa01722	p1	(A)10	ATTAATTGAAGCATTTGATGGC	58.151	22	CTCGATACGGAAGATCATTAGC	58	22	251
Aa01723	p1	(G)10	GTGTTGGCTCTATTGGCTCTAC	58.034	22	TGGTTGGATTCTGCCTATAAAC	58.138	22	268
Aa01724	p1	(A)10	TAAGGATAAATGAGCGACGATT	57.932	22	TAGTCGTTGGATTTGGATTACC	58	22	182
Aa01725	p1	(C)10	CGACTAACCATCACGTTCAATA	57.719	22	TTGTTTATATGCGCCCTAGTTT	57.942	22	162
Aa01726	p1	(T)10	TGCCTCTAAATGGCCTATAAAA	58	22	CTTTCGGAGTACAAAAATAGCG	58.164	22	245
Aa01727	p1	(A)12	ATCGCTATTTTTGTACTCCGAA	57.983	22	CGTTATTCAGAGTACCGCTTTC	58.102	22	119
Aa01728	p1	(A)10	ACCAAATCAAAACGATTTTACG	58.116	22	CCTCGATCCTATGCTGTTTTTA	58.409	22	240
Aa01729	p1	(C)11	CTCCTCGAGTAGCATATCATCC	57.928	22	GAAAAACTATATGTCCGCCAAG	57.848	22	171
Aa01730	p1	(T)16	ACAAAATTGAACCTTGCTGAGT	57.92	22	GGCATTCAACAATAAGTACCGT	58.076	22	275
Aa01731	p1	(T)12	GATTTTGTGGAGGAATTACCAA	57.975	22	GCCATATTATAAAACCAACCGA	57.975	22	208
Aa01732	p1	(T)14	ATATGTAAGAACGCTTTGCGAT	58.007	22	TGTAGACATGCAGCTACGAAAC	58.134	22	111
Aa01733	c	(A)26ctaactgaaggttacggttaataggatcgataataactctcttcacgtgcgaaattg(T)10	CAAATCAACTGGGGAGTTTCTA	58.238	22	GGGGCGTTATCGATTAAGATA	58.115	21	258
Aa01734	p1	(A)10	ACTATCCGTTTTGAGCATCATC	58.213	22	AAAAGGTTCGACCCAATAAACT	58.141	22	140
Aa01735	p1	(A)10	AGCTAATCGTCATCCTATCCAA	57.861	22	TTCTAGCCATTTTCGATACTCC	57.549	22	269
Aa01736	p1	(T)11	TTAACCAAAGCAACCTTCACTT	57.991	22	ATACCCATCAAATATTCCGCTA	57.576	22	233
Aa01737	p1	(C)10	ATCAATTATACGATTTGCAGGC	58.176	22	CGTTCCACTTTTAGAACCAGAG	58.061	22	221
Aa01738	p1	(T)11	AACGCCTAACGAATGTGTAGTT	57.904	22	TTCCGGAGCAGTATAAGTTGAT	57.913	22	273
Aa01739	p1	(A)13	CCATCCTTTTCATCGTTTACAT	58	22	AGGGCTTAATTTTCGATTCATT	58.235	22	167
Aa01740	p1	(A)13	ACAAACTGCAAATCCAAAAAGT	57.853	22	CTCGCTTGGTTAGTGTAGCTTT	57.93	22	151
Aa01741	p1	(A)11	GAAGAAAGATTTTTGCGAAATG	58.067	22	TAGGAAGAGACCTTACCGACAA	58.009	22	249
Aa01742	p1	(T)10	TCTAACGTAAGCCGGTGATATT	57.873	22	TGATATGGTGCGTTAATGGTTA	57.998	22	197
Aa01743	p1	(A)10	TGACTTCACCCTTAATACGAAAA	57.887	23	AACGCAGCTTATATAGGCGTAA	58.223	22	245
Aa01744	c	(A)15ctttcaatatattagctgtttagacg(T)12	AGGTCTTAATTCGGGAGATGAT	58.113	22	CATTACCACAGGCTAAATTCGT	58.212	22	273
Aa01745	p2	(TA)6	TATCGACGTAAACCTTCGTTTT	57.899	22	GCGTATCCTTATCCTACTCCAA	57.437	22	280
Aa01746	p1	(T)31	GGTCACAGATTAGTTCGGTGTT	58.109	22	GTTACATTAATAACCGCAACGG	58.508	22	242
Aa01747	p1	(T)10	TACGTAAAGAGGCTTGGCTTAG	57.949	22	GTAAAAGGTACCTGAAAACCCC	58.01	22	273
Aa01748	p1	(A)16	AAAGTAAAAATCTGCCACGAGA	58.077	22	TCTGTAATTCTTACCCGCATTT	57.848	22	255
Aa01749	p1	(A)10	CAATCGGCTATAATAGAATCGG	57.844	22	GCTATCATAACTGGTATCCCCA	57.974	22	261
Aa01750	p1	(G)12	TCGCTTTCAAACTTAGGAGTCT	57.462	22	ACCCCCTTTTCACTTGTTCTAT	58.078	22	237
Aa01751	p1	(A)10	TATGTAGAGGGTAATTCAGCCG	58.299	22	CCAGTAGCTTACCCCTAGCTTT	58.212	22	182
Aa01752	p1	(A)11	TCAGTCCCTAATACGTGTTTCA	57.307	22	ACCTTAAGCAACAACTTTGGAA	57.991	22	179
Aa01753	p1	(T)12	ACACCGCTCTTACACAACTTTT	57.998	22	GTAGCCGAATATAATGCAAAGC	58.023	22	238
Aa01754	p1	(T)13	TAAGCCCTGATTTTAAACGGTA	57.919	22	TCATTTCAGTGGTTTTAAGGCT	57.94	22	254
Aa01755	p1	(T)11	CGGCTAATACGGTTAACAAAAA	58.326	22	GTTCGCCAGAAATATAACGTGT	58.212	22	187
Aa01756	p1	(T)10	CCTTTAAAATTACAAGCCGATG	57.919	22	ATTCGATGATTTCGGTTAGTTG	58.138	22	246
Aa01757	p1	(A)10	GAACCTCGATATTGGATTCTTT	56.408	22	AACACCTCCGTCTGAAAACTTA	57.921	22	268
Aa01758	p1	(A)10	GGATATTCATAATTCGTTGCGT	58.041	22	TAAGAAATGGGGTAAAGGATTG	57.229	22	187
Aa01759	p1	(A)10	CGTTTTCCAACATTGGTAACTT	58.102	22	CATAGCATTGTATAAGTGGCGA	57.91	22	164
Aa01760	p1	(T)10	CGAAATGAACTTGTATCGTTGA	57.837	22	AAAAGCAAACGTTATGGAAAAA	57.943	22	242
Aa01761	p1	(T)11	AAATATATCGCTATCGCTCCAA	57.974	22	TATAATCCGGTTTTTATGCGTC	58.106	22	201
Aa01762	p1	(A)10	GATAATAAGGACGCGACAACAT	58.163	22	CGATCTACATTTTGCCTTTACC	57.848	22	269
Aa01763	p1	(A)20	TTTGGACAAACTTCCAAACTCT	57.895	22	AGCTGAATTAATAACCGTCCTG	57.492	22	222
Aa01764	p1	(A)10	GCTCCGCCATTAGTAACTACAC	57.99	22	CTTCACTTCGTAACGGTAAAGC	58.151	22	161
Aa01765	p1	(T)11	AATAGCGGTTATCAACTCCTTG	57.492	22	CGTCGTTTAGAGTGCCTTAACT	57.794	22	114
Aa01766	p1	(T)10	TGGAGCGAAGGATTGATATAGT	57.861	22	TTAATGAAAAGCCGATTGTTTT	57.894	22	122
Aa01767	p2	(AT)11	TGGTTCCCTTATTAACAACGAC	58.052	22	TTTCCTCAATTCCCGTATTAAA	57.713	22	187
Aa01768	p2	(TA)6	CTTCGTTAAAATTTCGATCTGG	57.959	22	AACGCTTCGTAGATAACCCATA	57.873	22	253
Aa01769	p1	(T)11	TTTTATACCCCGATACAACCTG	57.959	22	ACGGTTGACGTAATTAAACACC	57.99	22	169
Aa01770	p1	(G)12	GCGAAATTATCATCTTAGACAGC	57.286	23	GTTGATCCCCTACTATTCTCCC	57.977	22	207
Aa01771	p1	(A)10	TCTGAGATTACCTGCGATACCT	57.982	22	TTTTGCCGTTTATTCTCCTAAA	58.024	22	175
Aa01772	p1	(T)13	CCACAGCTTTATACGACATTCA	57.863	22	TCAGGGTTGAAATATTATTCGC	58.151	22	277
Aa01773	p2	(AT)6	TTGATATAGTAATTGACGGTACGTT	56.215	25	TCTAAAAACATTTACAGGGCGT	57.899	22	277
Aa01774	p1	(G)11	CGCTTTCTATAAGTTTTTCGCT	57.206	22	ATCCTTAAATCCGCAAGGTAAT	58.13	22	266
Aa01775	p1	(A)10	ACAAAACACTACAGGACCTTGC	58.304	22	CCACAACTTTACGCTTTTAACC	57.949	22	260
Aa01776	p1	(A)13	GTAATTTACACGCTTACGGGTC	57.789	22	GGCCCGGATATTTAAACTTCTA	58.59	22	241
Aa01777	c	(AC)6atacagatcacagttggacg(CT)11	ATAGCAGGACATATTCGGTGTC	58.097	22	AACCCCGTGGAGAGAGAGA	59.776	19	196
Aa01778	p1	(A)11	TTTCGACTCGACTATTTACGGT	57.965	22	CGTTAAGAGAATCCGAGAGTGT	57.635	22	210
Aa01779	p1	(C)10	CGTTACGATGTTAGTTAAGCCA	57.151	22	TCTGGGCCTTAAAGATAAAACA	57.959	22	275
Aa01780	p1	(T)16	GCGTATATCGGATGGTCTAAAA	58.176	22	GTAGAAGGGTATGTACACCGGA	58.009	22	139
Aa01781	p1	(T)19	ATTCAAAACACGAAGAAATCGT	57.8	22	TTATTACTGCGGCAAACCTTAC	58.402	22	181
Aa01782	p1	(A)14	TTTGGCTTGAGCTAGTTTCTTC	57.965	22	TCTCGATATTTTCGATGGAGAC	58.278	22	236
Aa01783	p1	(A)17	TCCTAATCTTCAAAACCCTTGA	57.863	22	GGCTGTTACTTAACGTGCTTTT	57.732	22	225
Aa01784	p1	(T)10	TTTTACAGCCAAATCTGCACTA	57.684	22	AAGACTCCAAATCGCTGAATTA	58.026	22	186
Aa01785	p1	(A)10	ACTGTATTAGCCGAGACTTCCA	58.035	22	TGGAGAAAATACCCTACGCTAA	57.983	22	259
Aa01786	p3	(CTT)6	AGCTCTATAACCGCTCCCTAGT	57.818	22	AAGGAATTATTTTAAGGCCTGG	57.837	22	231
Aa01787	p3	(CTT)6	GAGCCGTTTAAAGATACGTCAC	57.964	22	AAGTTTCTGGCTAACACGGTAA	58.016	22	192
Aa01788	p1	(A)10	TTAGCGGTGGAGCTTTAGAATA	58.248	22	TTTTGTCATTAAGCGAAATGGT	58.676	22	259
Aa01789	p2	(AT)9	AAGAATGCCAGGGTAACAATTA	57.713	22	TTTTGTATGTGCGTACCAGTGT	58.161	22	271
Aa01790	p1	(A)13	CTTGTTCTTACCCAATTTGTCG	58.674	22	CCCTCATAACCACTTCAATGTT	57.983	22	235
Aa01791	p1	(T)39	GGTCCTTTTCAACTTTCCTCTT	57.942	22	TCCTAACGAATTATTTCGGACA	58.629	22	247
Aa01792	p1	(A)12	AAGACTGGTGCAATTTGTCAAT	58.629	22	TAAAAACCAGGTTGTAGGTTGG	58.102	22	280
Aa01793	p1	(A)13	GGTTGAACATATCGAATAACCG	58.386	22	GTTCAGTGTTTGGTACACATGG	57.912	22	167
Aa01794	p1	(T)13	ACCGGGTTTCCTGTTATATCTC	58.408	22	GAAGAAAGGAAAGCTTATGGGT	57.985	22	280
Aa01795	p1	(T)11	CTTAACCGATCAATCTGGACAT	58.072	22	AACGACAGAAATCACGCTAAAT	57.964	22	274
Aa01796	p1	(A)18	CTTAACTTAACGTCCTCCGTTG	58.017	22	atacaTCCACCACTTGACCAAT	58.174	22	245
Aa01797	p1	(T)11	CAAAATTAGCGGGATTGAAATA	58.212	22	GGTTTCTCAGCCGTTTAAAGAT	58.824	22	223
Aa01798	p1	(T)10	AGGCTTGAACGATGTTATTTTC	57.464	22	TCAAAAAGAAACACTTAGACATCAA	57.293	25	133
Aa01799	p1	(T)10	ATATAATTGTTACGGGTGCGTT	57.571	22	AATACCTCAATTTTCACCACAAA	57.617	23	116
Aa01800	p1	(T)10	CCTTTTAAGGGTCTTATTCGGT	57.817	22	AGGATTCCTTTTATTCCGGTAG	57.767	22	222
Aa01801	p1	(T)11	TCGGTACCAATTACAAAGGTTC	58.052	22	ATTTTACTCAAACCGATAGCGA	57.983	22	238
Aa01802	p3	(CCG)5	GGGTACCATTTCCTTTATAGCC	58.001	22	AGGAAAGAAAGAATGGAAGGAG	58.028	22	100
Aa01803	p1	(C)10	GTAACCGTTATTGACGCCTAGA	58.347	22	AGAGGAGATATCCCTGCACTTT	58.376	22	148
Aa01804	p1	(A)10	AAAAAGGCGTATAACGCATAAA	58.006	22	TTTACTCCCCTACTTTCACCCT	58.212	22	228
Aa01805	p1	(A)10	ACTACAAATCGCAAAAACGACT	58.015	22	TAACGAATATAATGCCGATGGT	58.417	22	209
Aa01806	p1	(T)18	ATGGAGAACGTGGAAACTAGAA	57.867	22	CGATGAAATACAGGGCTTAGAG	58.052	22	217
Aa01807	p2	(AG)8	TATGTACCTTGAACATCAGCGA	58.32	22	GTTTTCGAGTTACGATGGTAGG	57.828	22	146
Aa01808	p1	(A)10	CAATAACTAACCGACTACGCCT	57.572	22	CCGAAGTCAACTTTAGCTTCAT	57.715	22	269
Aa01809	p1	(T)12	TTGTTCCAATTTTCATACGTGA	58.071	22	AATGTGGAATCAATCCATTTTC	57.781	22	202
Aa01810	p1	(T)10	ATCCAATTTTAGTAGCGGGTTT	58.177	22	TATGTCAAGTTAAAACGTCCCC	58.052	22	219
Aa01811	p1	(T)11	AACGTATATGCCGTTTTAATCC	57.229	22	ATCAATGAAATACGAAACGGTC	58	22	278
Aa01812	p1	(T)11	GACTAATTCTTTCCAGCCAGTG	58.009	22	CAGAATGTAGTGGCAAACTGAA	57.961	22	267
Aa01813	p3	(TTC)8	GTTCTATATGCTCCTGCGATTC	57.999	22	ATAAAAGAACTAGGGGCTGGAG	58.01	22	206
Aa01814	p1	(A)12	TCGTTAGCAACTCCTTCGTAGT	58.225	22	TTTTCAAAGCCATCTGTTTCTT	58.052	22	197
Aa01815	p3	(CTT)9	AAGACACGTTACATAACTGGGG	58.061	22	TTAAGGTTGTCGGATTCTGTCT	57.867	22	126
Aa01816	p1	(T)10	AGTGATTTTCAGGTTTTGGCTA	57.94	22	CCCTATCAGATGGATTGAATGT	57.875	22	215
Aa01817	p1	(A)10	GCGTTAGGTACTTTAAGGGGTT	57.888	22	CAGTTAACAGCAAAAACAACGA	58.086	22	174
Aa01818	p1	(T)30	CATGTCGTTTCAAATATTAGCG	57.458	22	TACCAACGATTAGCAATTACCC	58.091	22	192
Aa01819	p1	(T)14	ATTGCTATTCGGTATGCTCAGT	57.938	22	AATGGTAACAAGAAACGATTGG	58.052	22	257
Aa01820	p1	(A)12	TCGCCTAAAAAGAGGATATTCA	58.043	22	CATTTGCTTTCCATAAATGGTT	58.067	22	182
Aa01821	p1	(T)10	TTTGTATGTTTCAGCAATACCG	57.798	22	ACGGCTTTTACGTAGTTTGGTA	57.974	22	145
Aa01822	p1	(A)10	TAGAAGAGCTAAAAGCCGAAAA	57.707	22	GAACAGAGGATGATATTTGCGT	58.213	22	211
Aa01823	p1	(A)11	CTCCTTTCAAAACTTCCATGAG	57.984	22	ACTGTCTTTTCGTGTGACCAAT	58.627	22	181
Aa01824	p1	(T)12	TTATTAACTGGTCAGACCCCTG	58.124	22	CAACTATACGCATCAACGGTTA	57.824	22	265
Aa01825	p1	(T)13	GCGTTTAGCTATACAAATTGGC	58.071	22	TTGTTGTTTGCGAGAGTTATTG	58.034	22	217
Aa01826	p1	(T)10	TCACCTATTCAGCCTATTACCG	58.299	22	TGACAGCCCATCATGTCTAATA	58.12	22	156
Aa01827	p1	(A)10	CCTTCAGCATCTTAAGCCATAC	58.051	22	TAGTAAGCCGTTAATCTCGACC	57.629	22	278
Aa01828	p1	(T)14	CAGTTGTTTGTACCTGTTCGTG	58.268	22	AACCTTAATAACAAAAGGCGTG	57.493	22	255
Aa01829	p1	(T)17	AAGAAAGTTTCCTGCTAGGGAG	58.236	22	CGACGTCTTACAAAACAACAAA	57.945	22	264
Aa01830	p1	(A)10	CTTTCCTTCAGTTTAAGGGGAT	57.853	22	AGAAATACGGAAATGAGCGTAA	57.983	22	276
Aa01831	p1	(T)10	CCTTAACAGCGCTTCAGATTAT	57.764	22	TATAACGGGTTTTCCAATCAAG	58.067	22	250
Aa01832	p1	(A)11	AAGGGATATTTCGTACCCATTT	57.872	22	CGAGGTTTGGATTAAGTAGGTG	57.829	22	273
Aa01833	p1	(A)12	AAGACAATAAAGCAATCTTCGC	57.737	22	GAGTTACCTACGTTTTCGTTCG	58.016	22	262
Aa01834	p1	(T)10	TAAAAGGGTTATCTGGCTTTCA	57.959	22	ACATTTTCTTATATAGCCGCGA	58.023	22	222
Aa01835	p1	(T)11	AGCTTAACGTTTTCGGTAATCA	58.032	22	TGTCGGCTTTAATAGAATCGTT	57.983	22	256
Aa01836	p3	(ATA)5	TCATACCAAGATTTCAAAAATTCA	57.763	24	ACGGCGACATAAGAAACCTTAC	59.565	22	278
Aa01837	p1	(A)13	TCGCTTTATATATACTCGGCGT	58.047	22	AAGGCGTTTGTACTTAGATTGC	57.68	22	273
Aa01838	p1	(T)11	TGGCTTTCGTTTTCTTGTTATT	58.008	22	AACTCTACAACGCTTGACCAAT	57.946	22	260
Aa01839	p1	(A)12	ACTAAAATTGGTCAAGCGTTGT	57.879	22	TTCTAAAAACACTCAAACGCAA	57.712	22	228
Aa01840	p1	(T)10	AATTCTCCATAGTCAAAATGGC	57.269	22	ATCCGTATCTGTATTTGAACGG	58.026	22	270
Aa01841	p1	(T)10	CGGGAATTTAAAATGGTATGTG	58.308	22	TTAGACTAAATCGTCGGCGTTA	58.959	22	132
Aa01842	p1	(T)11	AAAGCCCCTAAAGTTAAGAACG	58.12	22	AGTAAACGATAAACGTAAGGCG	57.65	22	257
Aa01843	p2	(AT)12	ACTGGGAACTAAATAGGGTGGT	57.967	22	TGGTCCATGCCCTAGTATAAAG	58.163	22	209
Aa01844	p1	(A)10	ACTTGGCAACTTAGTGATTGCT	58.086	22	GTTATTCTCTGGTTACGCTTCG	58.102	22	264
Aa01845	p1	(G)17	GCTTAGCGAAGAGTTTTTGAAG	57.681	22	aaataaccttcggctttacctc	57.944	22	115
Aa01846	c	(A)11ttg(A)12	ACGCTACGGTATCACAACTTTT	57.904	22	TATTTTATTCCAACTGCGTTCC	58.2	22	273
Aa01847	p1	(A)10	ATCAATACCGCAGAAATTACAA	56.453	22	AATCTGGTTTCAAAATGTCAAGT	56.863	23	265
Aa01848	p1	(T)15	GATATTGTGGTGGAATAGGGTG	58.188	22	CCCCACAAGTTACAATCAATTT	57.914	22	262
Aa01849	p1	(A)10	CCAACCCACAGTTAAAGCTAAG	58.017	22	ATCAAAGGTAAATGTGAGGTCC	57.088	22	225
Aa01850	p1	(A)18	TCTGCCCATCTTTACGATAACT	57.913	22	CCAATAACACGAAGAAAAATCC	57.688	22	280
Aa01851	c	(T)10ctactttccc(T)11	ACCCGTCTTTATCGGGTATTAT	57.896	22	TTATAACCTTAGAAGCCCCTCG	58.839	22	227
Aa01852	p1	(C)10	CTTTATTACTGCCACTCTGCCT	57.741	22	TAAAAGGTTCCCTACGGGTAAT	58.05	22	230
Aa01853	p3	(TAA)6	TATCCGCTATCGGTCTTTCTTA	58.067	22	GCAAAGCGGTTTTTATTATGAC	57.917	22	280
Aa01854	p2	(AT)7	TCCCCATTTAAAATTAAAACCC	58.245	22	AGGAAAACAACGAGAACGATAA	57.94	22	277
Aa01855	p1	(C)10	AACTTCAAGCACTCAAAAGAGC	57.946	22	GTGTGTAAATCGGATGTTGGAT	58.697	22	174
Aa01856	p1	(A)10	CTTTGAAAAGTCAACCCAAAAG	57.967	22	TGGCTTAGTTGTTGTGAATCAG	57.961	22	242
Aa01857	p1	(C)14	CCCCTAACTCCTAAGAGGAAAA	57.986	22	AAAGACCTCGCAATACACCTTA	57.965	22	270
Aa01858	p1	(T)13	GCTTTGAGCGATCTAGAAGAAG	57.687	22	CGAGTCGGTTACGAATTAGTTT	57.546	22	226
Aa01859	p1	(A)10	ATATGTATAGGCACCACGAAGG	58.051	22	ATTACGTCGATAGCGTAAAGGA	58.007	22	126
Aa01860	p1	(T)19	ACAAGGATTCAACGATATTTGG	58	22	TTCACGCTAAGTGTTTTTGATG	58.034	22	268
Aa01861	p1	(T)10	ACACTTGGTCAATAAGTACGGG	58.061	22	ACGGTTAAAAGCAAGGAATACA	57.899	22	125
Aa01862	p3	(TTA)5	AATTAAATACCTGGAGGGCTGT	58.117	22	TCGGTTTGTTACTTATCGCTTT	58.032	22	210
Aa01863	p1	(T)12	TTTTAAAGGGTAATTTCATTGATTG	57.782	25	TGATATGCTATGTTGGAAGCAG	57.953	22	221
Aa01864	p1	(A)10	TGTATGAAAACGAATTAACAAGGA	57.837	24	CGATGAAGAAATGGGTGTATTT	58	22	210
Aa01865	p1	(A)13	GGATAACCCAAGTTACGAATCA	58	22	ATTCTTGACTTTCTCCTCCTCC	57.958	22	177
Aa01866	p1	(T)10	AAATTCATTTGTATTGGCAAGC	58.2	22	TATTAAAGCTATGGCTGCAGGT	58.14	22	221
Aa01867	c	(T)10(A)11cacttcttttattgggatacatgatatatactgctacaagatgatc(T)10	TTACCAGTTGTTGTTTCATCCA	58.054	22	ACTAGGAAGAATTTAGGGTCGC	58.009	22	230
Aa01868	p1	(A)11	TCAAATCATGAAGTTGACCAAA	58.12	22	CATGGAGTATCCATTACCATCC	58.136	22	264
Aa01869	p1	(G)12	AGCGTCTTTACGACCAGTACAT	57.972	22	GAGGAGGTTTTATGGCTTACCT	57.877	22	141
Aa01870	p1	(A)10	TGAAAATCCTGAAACCGTAAAC	58.163	22	TAAGTGGTTTCTCACACTGTCG	57.942	22	108
Aa01871	p1	(C)10	CTACTGGTCCTTAAACAGGCAA	58.45	22	CCTCACCACTAGCTCCTACAAG	58.162	22	181
Aa01872	p1	(T)15	CGCTACTACGCGCTAATAAAAC	58.395	22	CTTAGAACAAATAGGGCAAACG	58.033	22	190
Aa01873	p1	(C)13	TAACGTCAAATTCGAAAAGGTT	57.875	22	TCACTCGAAGAAATTAGCGTTT	58.212	22	246
Aa01874	p3	(CGG)5	AGAAAAGAGGAATCGGAGTAGG	58.053	22	TAATCTCGCCCGTAAATAAAGA	58	22	224
Aa01875	p1	(A)14	AGGAAAGGAAATACCAAATGCT	58.224	22	TTACCGTACCggctagagatta	58.008	22	239
Aa01876	p1	(A)11	AAGTCGCTCCTAATTCTAACCC	58.009	22	TATAGTTAAAGGAACGGCTCCA	57.983	22	125
Aa01877	p1	(G)10	GTCCCCTAACATATGCCCTATT	58.307	22	CCCTTTCAACCTTATATTTCCC	57.978	22	172
Aa01878	p1	(T)10	ACGACGAATGAAATACAAAAGG	58.188	22	CAAATTCAGCGTAAAATTGCAT	59.176	22	218
Aa01879	p1	(T)10	ATGTTAATAATACCGTCGGCAC	57.982	22	AATAGAACGTAGACGGCGTAAA	58.056	22	173
Aa01880	p1	(A)13	CCGCCGGTATATGTATGTATCT	57.957	22	ACTGGCGCAGTACTAATAGAGG	57.767	22	203
Aa01881	p1	(A)10	GAGACCTGTGAAAAGAGGTTTG	57.964	22	TTCACAAGTCATCAAAAAGTGG	57.786	22	210
Aa01882	p1	(A)13	TAGACGCTTTAATCCAACGAAT	57.983	22	CGCCTATATTAAACTCTCCCCT	57.921	22	273
Aa01883	p1	(T)10	TTGAGACTTAGCGCTTTTCTGT	58.476	22	GTTCGTCTTTATGATGGCCTAA	58.274	22	209
Aa01884	p1	(T)10	CCACAAATTCAAGTTACCGATT	58.052	22	AGAAACAGATAATGTCGCAAGC	58.542	22	172
Aa01885	p1	(T)14	TGTGTTGACTATGGACGGTTTA	58.081	22	TAACCAATTACTGAAACACCCC	57.914	22	221
Aa01886	p1	(A)10	CAAACACAACAAATGGGTGATA	58.32	22	GCGTGGTCAGCTAGTTATTAGG	58.126	22	182
Aa01887	p1	(T)10	GATTAAGTAGCGAACATCGTGA	57.104	22	AAGAATCGAATTTTTGGGAGTA	56.979	22	279
Aa01888	p1	(A)11	ACGTGGGTTTTCTAGCCTATCT	58.369	22	AAGTTAATGGTATTAGCGCGAG	57.73	22	228
Aa01889	p1	(T)10	TTTTAATCGTCATTGGTTTGGT	58.409	22	AACAAATTATCGGCAAGAAATG	58.2	22	162
Aa01890	p1	(T)16	TTCCAACTAAATAAGGAACAAGG	56.666	23	AGACCTTACCAACATCTTCATCA	57.737	23	251
Aa01891	p1	(A)10	TCGGCGTTAGTAAAAGGTGTAT	57.924	22	GCTAATTGGAACGAATTTTTCA	58.308	22	259
Aa01892	p1	(T)11	CACTCCTTTATAATGCCGAAAC	57.848	22	CGCAAAATTCATAGTGAAGCTA	57.346	22	242
Aa01893	p1	(T)17	ATGATGAAATTTAGCGAACACC	58.138	22	TGACCGGTTAAGCTAAGGACTA	58.102	22	276
Aa01894	p1	(T)18	AGCCTACCCTATAAAATTTCCG	57.86	22	AAGAGGTAAACGTATGTCCTGC	57.46	22	275
Aa01895	p1	(A)10	TGTACAAAGCGATTGAGAAGTG	58.108	22	ACAAAAGCTAATCGTGTTCGTT	58.015	22	258
Aa01896	p1	(T)16	TAGTCGGTTAACGTCTTCATCC	58.264	22	CAACAAATCATCAACTCGCATA	58.701	22	245
Aa01897	p1	(T)11	CAACGACAAACCATATGTAACG	58.034	22	CGAAGGTTGAAAGTTATACGCT	57.681	22	200
Aa01898	p1	(A)10	CGAAGATTGACCGAAAAGATAC	57.888	22	TTCGTACGTGAATCCATTGTTA	58.097	22	214
Aa01899	p1	(A)13	TTCATGACCAAATCAATACGAA	58.018	22	TCTTGTTCAATACCAGAAGCCT	58.009	22	145
Aa01900	p1	(T)10	GGGCTACCTTACCCCTATTATG	58.026	22	TATTACTAATGAACCCGGCAAC	58.091	22	136
Aa01901	p1	(A)10	CGCTTGGGGATATGATAATAAA	58.058	22	TAATCTGCAGTTTTCATAGCGA	57.77	22	216
Aa01902	p1	(T)11	TTGGCGGTTTTATTCATTTTAG	58.258	22	TTCTTACGAGGGAAGAACGATA	58.026	22	277
Aa01903	p1	(T)10	CCTTTTTATTGTTGACGGTGAT	58.052	22	CCGGCAACAAGTGTAAATAAAT	58.14	22	264
Aa01904	p1	(A)13	GCCCTACAATACCTTAACACCA	58.077	22	AAGAGGAATATCCTCCTCCGTA	58.249	22	262
Aa01905	p1	(T)11	TTTGCGAGAGGTATTTACGAAT	57.983	22	GGGCTTTAAAAACTTGGCTATT	58.008	22	219
Aa01906	p1	(T)10	CCACAATTTCCACTTGATTTTT	58.026	22	TCCTCTGTTCTCCAAGATTGAT	57.853	22	232
Aa01907	p1	(A)10	TACACAAACCAAAACGTTGAAA	58.175	22	GCTAACGAAATTGGTCAGGTAG	57.965	22	181
Aa01908	p2	(TA)6	AGTTGCATCAATTTGGAAAATC	58.113	22	TAGAAGTCTTTTTGCGGGATTA	58.092	22	259
Aa01909	p1	(C)10	AACCGTTCGCGAATATACTTTA	57.942	22	ACAGCGTAGGAATTATGTCGTT	57.852	22	189
Aa01910	p1	(A)12	ATTGAAATGCATAGAAACCCAG	58.138	22	GAATGAAGAAACGCTTAATTCG	58.091	22	234
Aa01911	p1	(A)10	TGGAAAATTCCATCTGGTAGAG	58.188	22	CCATAATAGGCTACCACACCAT	57.913	22	205
Aa01912	p1	(A)16	CATCAAGACACCATTCAAGCTA	57.906	22	AAGTGTAATTTGAGTTGGGTGG	58.035	22	165
Aa01913	c	(T)10g(A)16	CCCTTTACTTCAATTCCAATCA	58.113	22	AAAATGAACGATAATTCGGCTA	57.868	22	235
Aa01914	p1	(A)10	TGTTCCATATTTTCATGCTTTG	57.717	22	AACGTCAATGTAGATGAACTGG	56.76	22	211
Aa01915	p1	(T)10	TTTTAGGCATTAAGGGCAACTA	58.048	22	ACAACGACTAACAGCCACCTAT	57.831	22	199
Aa01916	p1	(A)10	ACGTTCATAATTATTTCGCGTT	57.81	22	ATTTCTGTATGTGGCCGTAAGT	57.713	22	170
Aa01917	p1	(A)10	TATATAAGTGGGGATACGGACG	57.933	22	TTTTGCAGGCTAGTAAAAGAGC	58.056	22	258
Aa01918	p1	(A)15	GCCAATACCTATCGCATAAAAC	57.76	22	AATTTTCATGAGTACCGCAAAT	57.712	22	217
Aa01919	p1	(A)10	CGATACAAACCTTGAATACCGT	58.077	22	TTCGACACCAATAATTTTCTCA	57.314	22	260
Aa01920	p1	(T)13	ACGTGAATGAATGTTTTTGTGA	58.054	22	TGTGATAATTCGCATCTTGTTT	57.339	22	197
Aa01921	p1	(T)10	GAAAGATATGAAACGTTTTCCG	57.823	22	GTTCAACAAGTTTGAAGGGTGT	58.135	22	240
Aa01922	p1	(A)10	GATCGTAACGTTTTACCCCTTA	57.307	22	CGTTGAAAGCGTGAAAGACTAT	58.588	22	280
Aa01923	p1	(T)16	TCCTCGTAAATAATCCAGCACT	57.913	22	ACCTCGACTTTATTGCAATGTT	57.826	22	232
Aa01924	p1	(A)10	TAAATTAATTGGGAAAAATGCG	58.143	22	GACTATTTTGGCTAAGCACTGG	58.102	22	104
Aa01925	p1	(T)10	TTGTTACCTCTGCTGCCTTACT	58.225	22	AAAACGCTAATTCAATGCTTTC	57.679	22	198
Aa01926	p1	(A)11	TGTTATGGAATTCGTTTCAACC	58.854	22	AAAACAAGGATATCTCGCTCAA	58.026	22	250
Aa01927	p1	(T)10	CGAAAGGCTAACCATTATTTGA	58.331	22	AACAACATTACGAAATCGGGTA	58.433	22	238
Aa01928	p1	(A)10	ATGTCAAAATCGGAGCTTTAAT	57.001	22	AGTAGGTATTCGAATTGACCCC	58.408	22	243
Aa01929	p3	(ATT)5	AATTGGGGAAACTTGAAAAGAT	58.068	22	TAATCCGTTCAATATCGGTAGC	58.176	22	258
Aa01930	p1	(A)26	AAAAAGTTTGCAACATTCTTCAC	57.558	23	TGATATAAATTTTGGAGCCTGG	58.152	22	226
Aa01931	p1	(A)12	GTTCGCGAATATTTTACGAGTT	57.571	22	ATAGTCGGTGAACGCATTATTC	58.163	22	274
Aa01932	p1	(T)10	TTGCCAAAATAATCAACATCAA	58.087	22	ACATCGTAAATCTCGCAAAAAC	58.323	22	232
Aa01933	p1	(A)11	CTTCCCGTAATTTCGATAGATG	57.798	22	GGTCATAATGGGCTACAAAGAG	57.774	22	208
Aa01934	p1	(T)18	CCATCAACACCCCATTATTTAT	57.635	22	TTTCGATGAACTTGATGAATTG	57.754	22	265
Aa01935	p1	(A)10	TATTCCAAATCGTTCGATAACC	58.017	22	GAGCACTGTAAAAACGTCACAA	58.016	22	261
Aa01936	p1	(A)15	AAATTCGCATTTGAAGGTTTTA	57.894	22	GCGTTGTTTGGTTTTATCATTT	58.116	22	159
Aa01937	p1	(A)11	CCGAATATTCATTGTCAGGTTT	58	22	TCAAAATGCACTGTTGACCTAA	58.346	22	238
Aa01938	p1	(A)11	CGTAAAAATGCAAGTGTTTGAA	57.963	22	CCTAAAGTCCTTACCCTTCGTT	57.928	22	207
Aa01939	p1	(T)10	ACTACGATTGATTTCGGAACAC	58.124	22	AAACTCGGGTTCATCTTGTAGA	57.867	22	137
Aa01940	p1	(A)11	TTTAAGTTCAAAGGGGGAAAAT	58.13	22	CTTTATATCGCTTAGCTGGACG	58.271	22	169
Aa01941	p3	(TTA)5	CTTTATACCAAACGAAAAACGC	57.967	22	TTCGAAGCCTGTCGTAATAAAT	57.983	22	277
Aa01942	p1	(G)10	TATATTAACGCGAAAAGCTGGT	58.071	22	AATCCGATCCGTTAATCCTTAT	57.953	22	164
Aa01943	p1	(T)10	CTTATAAGTCGTGGTGTGCTGA	57.989	22	TGATCTTCGAGAAAGACAATGA	57.546	22	277
Aa01944	p1	(A)10	GGTTAAATCCAAAGACATCCAA	57.975	22	CACGAGCACAAAGAGCATATTA	58.149	22	225
Aa01945	p1	(A)10	ACAGTCCTATTCGTTTGCAAGT	57.946	22	AAGATTTCGGGTCGGTAATAAT	58.001	22	226
Aa01946	p1	(T)11	ATTATTACCGACCCGAAATCTT	58.001	22	TGCCATTAAATCCACCCTATAC	57.907	22	201
Aa01947	p1	(A)10	TTTGACGATCGGCTAAATAGAT	57.932	22	TCCCTCACTATCTTCCACATTC	58.121	22	265
Aa01948	p1	(A)13	TAACCATTCATTTTATACCGCC	57.975	22	CCTCTGCTACCTTCTTGATGAC	58.082	22	231
Aa01949	p1	(A)10	TTTGAAAATTCATCACGAACTG	57.81	22	TTAAAGGTTATGTGGCATTTCC	58.067	22	151
Aa01950	p1	(T)10	ACTATCATTTCGTGTCGCTTCT	58.034	22	AGTTATATAGGGCAAAGCGTGA	58.007	22	151
Aa01951	p1	(T)11	CACCATTTGGTATTTCCTTTGT	57.914	22	CGCCCTATCCCTTTAGTTATTT	57.86	22	207
Aa01952	p1	(T)11	CCGAATTTAATGAAACCGTAAA	58.13	22	AACGATGAAAGCAAAAAGGATA	57.958	22	271
Aa01953	p1	(T)11	CGTGGTTTTTCTTTAGTTCCTG	57.992	22	TAAACCGGAAATAGATTTGGTG	58.067	22	235
Aa01954	p1	(A)10	CGGTTGCTATCGTTACTTCTTC	58.102	22	ATCTTCGGGATATTAAACGTGA	57.66	22	263
Aa01955	p1	(T)12	AACTTAGCTTCTCGGAGCTTTT	58.082	22	CTTAACGATACGGAGTTTGAGG	57.966	22	129
Aa01956	p1	(A)11	AACTTTTAAAAACCACCCGAAT	58.073	22	ACCATATTCAGGTTACACCCAA	58.239	22	247
Aa01957	p2	(AT)6	AACAGGCATTATTAAAGGCTCC	58.717	22	AGGTCAATTTACGATTACCGAA	57.713	22	222
Aa01958	p1	(A)12	ATCCCGAATTTTTCCATTATCT	57.929	22	TGGAGAACCGTATAGTCAAACC	58.124	22	254
Aa01959	p1	(A)11	GCTCCCTAAGTTACGGGTTTAT	57.84	22	AAGGCGTAATTTTCCGAGTTAC	58.759	22	176
Aa01960	p1	(A)10	GCCCAGGTATTTTACCTCCTTA	58.588	22	GGCGACATTTTAACAAACACTA	56.979	22	218
Aa01961	p1	(A)36	GTTCGTTACGGTAGAGCTTGTT	57.655	22	ACCAAAACACCAAGACAAAATC	58.009	22	225
Aa01962	p1	(T)17	TAAAATACCGGCTTTCTTCAAA	58.024	22	TGACATTTTTCCAATAGCTTCA	57.459	22	141
Aa01963	p1	(T)11	CGACCTAAGTCGAAAAGGTAAA	57.658	22	TTTTTATACGAAAGCTTCGCTC	57.942	22	268
Aa01964	p1	(A)12	AGAATTTCTTACGTCCAAACGA	57.94	22	AATATTACGGGTTATCGACACG	57.983	22	102
Aa01965	p1	(A)10	GAAGTTAATCAACGATTAGGCG	57.983	22	GCTATGAAAAACCTCCTCGACT	58.917	22	231
Aa01966	c	(AT)6aatactaagctcgaaacgtgtgtgttgctaagttgaaaaaggttatatttttgg(A)10	AGTAAGTCCCCACAAAGCAATA	57.828	22	CCTGTATTTTACATCTTTGTCACG	57.842	24	246
Aa01967	p1	(A)12	TCGAACTCCGAATACGATAACT	57.913	22	ACGAAAGTGTTAAAAAGTTGCC	57.572	22	183
Aa01968	p2	(AC)7	TAATCAAACAGCTCATCAAACG	57.98	22	AATTTTCATATTCGGTGTCAGG	58	22	166
Aa01969	p1	(T)10	TCATATCCCTCAGTCAAGATCC	58.067	22	TCCAGTAACAGTTGAAGTCCCT	57.845	22	256
Aa01970	p1	(T)13	CCCAAACTGTGTATCTAGGCTT	57.462	22	TACGAATGCTAAAATGGACACA	58.239	22	223
Aa01971	p1	(T)10	TGTTACGTGATAGAACGCACTC	57.988	22	GTTGTAGCGGTCTCAACAATTT	58.314	22	266
Aa01972	p1	(A)10	TTAACTCAGCCTAACGGTTGAT	57.965	22	TAACTTTCCGTTTGTAAGCGTT	58.081	22	160
Aa01973	p1	(A)10	GAATAATCGGAATACGAACCAA	58.017	22	GCGTTTAGCTAAGGCTGTTCTA	58.081	22	253
Aa01974	p2	(TA)6	ATAATTCATGGCTCATTTGCTC	58.225	22	AAATTCAAAATCATTAAGCCGA	57.844	22	219
Aa01975	p1	(C)10	AACTTTGGAGATGATTAAACGG	57.328	22	CTTGTTATCCAGGTAAAACCCA	58.052	22	138
Aa01976	p1	(A)20	AAGGTTCTTCGGCTACATTACA	57.965	22	ACCGACCCAAATCTTAATTTCT	58.093	22	153
Aa01977	p1	(A)11	CTAGAAACGTTCCAGGTCCATA	58.264	22	TCTCGATTAATTGATCCTCGAT	57.781	22	183
Aa01978	p2	(TA)6	GGTAACGCGGTATTATTAAACG	57.777	22	GGGGTGCGTTATACGATATTTA	57.999	22	271
Aa01979	p1	(A)10	TAACGTTAAACCCGGTAATCAT	57.548	22	CACGGTTCGAATTAGGTAAATG	58.566	22	242
Aa01980	p1	(G)11	CGCCGGTATTACTTATTTTTGA	58.281	22	GCTGTTAATTCCGTTTACCTGA	58.323	22	212
Aa01981	p1	(T)10	TTAATATTCGAACGGCCTTTTA	57.936	22	CGTATTTCGAAGACGTTTTACC	57.899	22	277
Aa01982	p1	(A)16	AGCGTTAATGTAGTGGTTGCTT	58.04	22	CGCTTTATAACGCTCAGATACC	58.14	22	251
Aa01983	c	(C)10(A)11	GAATTGATACGAATCTCCTCCA	58.136	22	TATGCGGCCTAGTATGTATTCC	58.2	22	120
Aa01984	p1	(A)10	AGCACTTCCCAGTGATAGAAAA	58.009	22	TGATTGATTGTGAGCGATTAAG	57.926	22	169
Aa01985	p1	(T)16	TTCACTAACATGAGATTTCCCC	58.046	22	CTCATAATCGTTACAAGGCACA	57.863	22	271
Aa01986	p1	(T)12	TTTTAGGGTTTGACATTTCACC	58.026	22	CCGATGAAAGGTTTACATCAAT	58	22	160
Aa01987	p1	(T)10	CGCTATTTGAAAAGATAGACCG	58.116	22	ATAGAAGAAACTGAACGCGAAA	58.212	22	227
Aa01988	p1	(T)11	CCCAAGAACAAAAGAAAACAAC	57.829	22	TCGCCTTAGTATTATCCCATGA	58.607	22	167
Aa01989	p1	(A)12	AAATGTGTTATTTGAACAATAAATGG	57.621	26	AAGTGAAATCTAGCGGACGTAA	58.102	22	267
Aa01990	p1	(T)25	AGGATCCCTAGTAATTTACGGC	57.79	22	CGTTTCTTTTCAGAAAGACCTG	58.175	22	150
Aa01991	p1	(G)12	AAAGCTCATCATTGTAATGCCT	57.912	22	TATACTGGAGAAATGGCTACCG	58.299	22	265
Aa01992	p1	(T)13	CCCGTAAAGATTATAGGCACAC	57.739	22	TGGCTAAAGATGATCGAAAACT	58.026	22	184
Aa01993	p1	(T)13	TCTGTTTAGCAAGTCCCCTTAT	57.104	22	ATTGATCCATGAAGTTAACCGT	57.491	22	233
Aa01994	c	(T)10(A)10	CTTTGTTTGGGGACATTAAAAG	57.742	22	TTAGAGACTTTTAGGCGGTTCA	58.212	22	224
Aa01995	p1	(T)10	ATTATAATCGTAAGGGGCGTTT	58.087	22	CTTATGAAAGGGATGGGACATA	57.949	22	144
Aa01996	p1	(T)10	ATGGCGTGGATCGTATAAATAG	58.067	22	GGAAGAGAACAGGACAAATACG	57.867	22	248
Aa01997	p1	(A)26	ATGAAACACGTTGACAAATTCA	58.054	22	ATCCAACAAAGTCCTGGTATTG	57.983	22	227
Aa01998	p1	(G)10	TAAATTTTGGAGAGGTGGCTTA	57.959	22	GACTATGAGTTTAGGCACCAGC	58.034	22	256
[truncated: 37,363 more rows]
