# Supplementary material for: Genome-Wide Microsatellite Identification in the Fungus Anisogramma anomala Using Illumina Sequencing and Genome Assembly
Source: PLoS One. 2013 Nov 27;8(11):e82408. doi: 10.1371/journal.pone.0082408 (PMC3842260; doi:10.1371/journal.pone.0082408)
Supplement: Table S2 — Microsatellite motifs in A. anomala by motif type and number of repeats. (XLSX) [file pone.0082408.s002.xlsx]

## Sheet: Sheet1
Table S2. Microsatellite motifs in Anisogramma anomala by motif type and number of repeats.
Motif	No. of repeats
	5	6	7	8	9	10	11	12	13	14	15	16	17	18	19	20	21	22	23	24	25	26	27	28	29	30	31	32	33	34	35	36	37	38	39	40	41	42	43	44	45	46	47	48	49	50	51	52	53
A/T	-	-	-	-	-	16713	5747	3175	2046	1483	1286	901	672	392	282	203	130	133	130	124	125	117	101	79	79	60	38	45	34	33	42	35	30	45	46	37	41	38	34	42	49	78	59	34	7	1
C/G	-	-	-	-	-	906	676	516	373	234	114	90	55	38	15	17	11	7	5	5		1	2	2			1	1				1			2		1		1		1					1
AC/GT	-	133	107	89	49	39	31	34	28	19	8	3	7	5	3		2	2		3
AG/CT	-	130	68	42	33	18	11	14	6	6	4	3	2	2	4			1
AT/AT	-	1814	615	356	261	187	135	99	57	56	18	17	12	7	2		1
CG/CG	-	20	7	5
AAC/GTT	92	29	6	18	8	9	8	7	3	4	11	15
AAG/CTT	149	58	22	26	16	7	6	2	2	2	3	5	2
AAT/ATT	672	159	66	26	21	12	15	9	8	12	20	60	1
ACC/GGT	124	49	21	11	3	1	1
ACG/CGT	75	36	18	20	4	7	4		3	1	2	1	1
ACT/AGT	61	28	8	4	6	3	4	5	3	3	8	14	1
AGC/CTG	126	62	60	37	32	25	14	11	11	6	6	7	1
AGG/CCT	83	41	22	17	7	3	4	4	1
ATC/ATG	45	15	11	6	5	7	2	5		1	4	2	2
CCG/CGG	323	95	27	8	4		1
AAAC/GTTT	3	2		1
AAAG/CTTT	21	2	3		2	1	1	4
AAAT/ATTT	181	74	26	20	13	13	18	14
AACC/GGTT	5	2	1	1
AACG/CGTT	1
AAGC/CTTG	1	1	3
AAGG/CCTT	3	3	1	3				1
AATC/ATTG	5	7		2	1	1		2
AATG/ATTC	24	11	4	1	3	1	2	5
AATT/AATT	2			1
ACAG/CTGT	6	4	3
ACAT/ATGT	16	6	4	1	2	2	7	5
ACCG/CGGT	1	2	1
ACCT/AGGT	7		2
ACGC/CGTG	4	4	2	1	1
ACGG/CCGT	3	1	1		1
ACGT/ACGT	1
ACTC/AGTG	6	3	1	1				1
ACTG/AGTC	5	3	1	1
AGAT/ATCT	4	3						1
AGCC/CTGG	7	12	3	1		1
AGCG/CGCT	1	2
AGGC/CCTG	12	2	2	1
AGGG/CCCT	2	2
ATCC/ATGG	4	2	2	1
ATGC/ATGC	3	1
CCGG/CCGG	1
AAAAC/GTTTT	2	2	1
AAAAG/CTTTT	5	2
AAAAT/ATTTT		1
AAACC/GGTTT	1
AAACG/CGTTT			1
AAAGC/CTTTG	1
AAATT/AATTT	1
AACAC/GTGTT		1				1
AACGC/CGTTG				1
AAGAG/CTCTT	1
AAGGC/CCTTG	2	2		2	1	1
AAGGG/CCCTT	1					1
AATAT/ATATT			2			2
AATCC/ATTGG	1
AATGG/ATTCC	1
ACACC/GGTGT	3	3
ACACG/CGTGT	1			1
ACAGC/CTGTG	4	5	5	1		1
ACAGG/CCTGT	1
ACAGT/ACTGT	1	1				1
ACATC/ATGTG		1
ACCAG/CTGGT		1
ACCAT/ATGGT	1
ACCCT/AGGGT	1	1
ACCGC/CGGTG	1		1	1
ACCGT/ACGGT		1
ACCTC/AGGTG				1
ACGCC/CGTGG	3	1
ACGCG/CGCGT		1
ACGGG/CCCGT	1
ACGTC/ACGTG		1
ACTCG/AGTCG	2
ACTGC/AGTGC	1		1
ACTGG/AGTCC	3
AGAGC/CTCTG					1
AGCCC/CTGGG	1	2
AGCCG/CGGCT	1
AGCGC/CGCTG	1					1
AGGCC/CCTGG	1			1
AGGCG/CCTCG	2		1
AGGGC/CCCTG		1
ATCCC/ATGGG	2
ATCGC/ATGCG	3		1
ATGCC/ATGGC	2	1
AAAAAG/CTTTTT	2
AAAAAT/ATTTTT	1
AAAACC/GGTTTT			1
AAAACG/CGTTTT	1
AAAAGG/CCTTTT		1
AAATCC/ATTTGG	1
AAATGC/ATTTGC		2
AAATGG/ATTTCC	1
AACAAT/ATTGTT				1
AACACC/GGTGTT	2	1
AACAGC/CTGTTG	4	1	1	3
AACAGG/CCTGTT	1
AACATT/AATGTT			1	2
AACCAC/GGTTGT	1	1
AACCAG/CTGGTT		1
AACCCG/CGGGTT		1
AACCCT/AGGGTT		1		5
AACCGC/CGGTTG	1
AACCTT/AAGGTT				1
AACGAC/CGTTGT	1
AACGCC/CGTTGG	2
AACGGC/CCGTTG					1
AACGTC/ACGTTG			1
AACGTT/AACGTT	3	1	1
AACTTC/AAGTTG	1
AAGAAT/ATTCTT		1		1
AAGACG/CGTCTT	1
AAGATG/ATCTTC				1
AAGCAC/CTTGTG		2		1
AAGCCC/CTTGGG			1
AAGCCG/CGGCTT	1
AAGGAC/CCTTGT		1
AAGGAG/CCTTCT	1			1
AAGGGC/CCCTTG	1
AAGTAT/ACTTAT	1	1
AAGTGC/ACTTGC	4
AATAGT/ACTATT		1	3	2
AATCAT/ATGATT				3
AATGAT/ATCATT				2
AATGCG/ATTCGC	1
AATGGC/ATTGCC	2				1
ACACAG/CTGTGT	1
ACACCC/GGGTGT	2
ACACCG/CGGTGT		3
ACACGC/CGTGTG	2			2
ACAGCC/CTGTGG	1		1
ACAGCG/CGCTGT	1
ACAGGC/CCTGTG	1	1	1
ACAGGT/ACCTGT				1
ACAGTC/ACTGTG	1
ACAGTG/ACTGTC	1
ACATCC/ATGTGG		1
ACATCG/ATGTCG	2
ACATCT/AGATGT	1
ACATGC/ATGTGC		1		2
ACCACG/CGTGGT	3	1	1
ACCAGC/CTGGTG	5	2	2	1
ACCATC/ATGGTG	1		1
ACCCAG/CTGGGT		1
ACCCGC/CGGGTG	2
ACCGAG/CGGTCT	1
ACCGAT/ATCGGT					1
ACCGCG/CGCGGT	1
ACCGCT/AGCGGT	1
ACCGGC/CCGGTG	2
ACCGTC/ACGGTG					1
ACCTCC/AGGTGG	1
ACCTGC/AGGTGC	4	1	1
ACGAGC/CGTGCT	1
ACGAGG/CCTCGT	4	2
ACGATC/ATCGTG		1
ACGCCC/CGTGGG	1	1		1
ACGCCG/CGGCGT		2
ACGCTC/AGCGTG	1	1	1
ACGGAG/CCGTCT	1			1
ACGGCC/CCGTGG		1
ACGGCG/CCGTCG	1	1	1
ACGTCC/ACGTGG	2
ACTCCG/AGTCGG	1
ACTCGC/AGTGCG	3
ACTGCC/AGTGGC	3	1
ACTGCG/AGTCGC	1
ACTGGC/AGTGCC	1
ACTGGG/AGTCCC	1
AGAGCC/CTCTGG	2	1
AGAGGC/CCTCTG	1			2
AGATCC/ATCTGG	2
AGATGC/ATCTGC	1
AGCAGG/CCTGCT	1	2
AGCATC/ATGCTG		2
AGCCCC/CTGGGG	1
AGCCCG/CGGGCT	1
AGCCGC/CGGCTG		1
AGCCTG/AGGCTC	1	1		1
AGCGCG/CGCGCT		1
AGCGGC/CCGCTG	3
AGCTCC/AGCTGG	2	1
AGGATG/ATCCTC	1
AGGCCC/CCTGGG		2
AGGCGC/CCTGCG		1	1
AGGCGG/CCGCCT	1		1
AGGGCC/CCCTGG	1		1		1
AGGGCG/CCCTCG	2			1
AGGGGC/CCCCTG	1
ATCCCC/ATGGGG	1		1
ATCGCC/ATGGCG	1	1		2
[truncated: 21 more columns]
