# Supplementary material for: Genome-Wide Microsatellite Identification in the Fungus Anisogramma anomala Using Illumina Sequencing and Genome Assembly
Source: PLoS One. 2013 Nov 27;8(11):e82408. doi: 10.1371/journal.pone.0082408 (PMC3842260; doi:10.1371/journal.pone.0082408)
Supplement: Table S3 — Results of experimentally screened microsatellite loci in A. anomala using four isolates from New Jersey, Ohio, Oregon, and Wisconsin. (XLSX) [file pone.0082408.s003.xlsx]

## Sheet: Sheet1
Table S3.	Results of experimental screened microsatellite loci in Anisogramma anomala using four isolates from New Jersey, Ohio, Oregon, and Wisconsin
Color code
	Single product, polymorphic, size difference as expected
	Single product, polymorphic, size difference not as expected
	Single product, no polymorphism
	Multiple products in one or more strains
	No amplification
ssr ID	SSR type	SSR	FORWARD PRIMER (5'-3')	REVERSE PRIMER (5'-3')	Experimental amplification results
Aa02551	p2	(TA)6	GCGGCTAGTAAACTTGAATGTC	CGCGGCTAAGATATAGCATTTA
Aa02944	p2	(AT)10	TAAAAACTCCGTCCTCGAATTA	ACGATCTGTTTAACTTGTGCCT
Aa03452	p2	(TA)6	CCGAGTCCAAGAAACGTTAATA	TTAGCTTCGTACGAGTAAAGGG
Aa03927	p2	(AT)12	AAACGTTTCGATTCGACTTTC	TAGCTTTTCAGCCCGTAATAAA
Aa04414	p2	(AT)6	CGATAAACCGTAACTCTTTTGC	TTTAACGGGGTTTATGTTATCG
Aa04822	p2	(AT)12	CTACGATCTTGCTTTTGGATTC	AACAACAATGATCAAAACCCTC
Aa05283	p2	(AT)7	TCTCATTGCAAAGGGAAATTAT	AGCTATGCTTAACCAGTTCGTC
Aa05744	p2	(AT)8	TAAAAACCCTTAAGCCAAACAA	CTCGACCTTATCGCTTTCTTTA
Aa06205	p2	(AT)7	AAATTCAGCTAAAAGCTGGTTG	GGCCTAAAAGAATTCACGTACC
Aa06593	p2	(AT)6	GGGATAATCGTAAATATTCGAGG	GTTTCGTATATGTTTCGGCAGT
Aa07007	p2	(AT)6	TGGGAAAGGATAATGAATATGTG	CCAATCCGTAAATTCCTCTCTA
Aa07449	p2	(TA)7	ATTAATAAAGGGAAAAGGCGAC	CAGCGGAATAGAGAGATGGTAG
Aa07921	p2	(AT)6	ATATATGAAGCTCAAGTCGCGT	TGCGAGCTTTAATCGGTATTAT
Aa08326	p2	(TA)6	TCATAAAACAGGTGTCATTGGA	ATATGCATACAACCCCTTTCAC
Aa08786	p2	(TA)6	TGAGCTTAAACGAAGACGAAGT	CAACCTTAAATACAAACCGGAA
Aa09284	p2	(TA)9	TGCTATTGTGTTCTACATTTCCA	CTTGAGGCTTTTTCTTCATGTT
Aa09784	p2	(AT)9	CGTTAATGTTATCGGAAAAGTTG	ACGACTGACTACCTCGCTTTTA
Aa10336	p2	(AT)7	ACGATGAAATACGGGTACAAAG	TGAAAAACAGTTTGTAACGCAG
Aa10775	p2	(AT)9	CAAGATATAAACGCCGATGAAT	TAATTTGGCTACCATGCTTTTT
Aa11211	p2	(TA)9	TGTAGGTACATAGCGCTCAACA	CGGTTTTTATTGATTCTACCCA
Aa11535	p2	(TA)6	GCGAGAGGGTTTTTACTCTTTT	TTTAAATTCGTGATTCTAGCCG
Aa11933	p2	(TA)9	CAATGCGTGATTTAGTTAAGGC	GGTTATCCTCACCCTTTCAAAT
Aa13119	p2	(AT)9	ATATAAAGCGATTTGCGTTGAC	GGTATCTAACGTTAACAACGCC
Aa13493	p2	(TA)10	TCTGCTTATAGGGCAATGAACT	TCAACCAATTGAATTAACAACG
Aa13967	p2	(AT)6	TCGTTTCGAGGCAGTATTTTAT	ATGAATAATATGATCAAGGCGG
Aa14260	p2	(AC)6	AACTGACCTGACGTATGCTGTA	GAAGAAGAAGTGGGGTAGTGG
Aa14767	p2	(AT)6	TAAGGTTAGGAGGTTTTGCGTA	ATATAATTTAAAACGCGGCTGA
Aa15101	p2	(TA)9	CTGCAGACATGGGATATTCTTT	GCACTCTTCAGATGCTTCTTCT
Aa15519	p2	(TC)6	TGTTATGCTCTACGATGCTCTG	TGCTTAAAGGTTTGAGGGTTTA
Aa15805	p2	(TA)7	TTATGGAAATTCTCCTCCACAC	AATAATATGGAGTATGCACGCC
Aa16212	p2	(TA)8	ACTGAAAATATTGAGCCCCTTT	CTCAAAACCTTTAAAACATCGC
Aa16574	p2	(CT)14	ATAGCCAGCCTTGTGTAGTGTT	GTATGTATGTATGGACGGAGGG
Aa16921	p2	(AT)8	TGAAATGAGGGTAAAAATCCTG	TGTAGTGAGCGCATACTGAACT
Aa17355	p2	(AT)7	TAAAAACGTATTTGTTACCGGG	CAAAGTTTGAAGACTGTAGCCC
Aa17757	p2	(AT)7	TTTGAAATGCAACGTTTTTAGA	CGTGGCTGTAATAATTATCGGT
Aa18218	p2	(TA)8	TAGTTCGGTCCTCTTGAATACG	TATCGTTTGGCGTTAAAAGTCT
Aa18653	p2	(TA)6	GACCAGCTAGCAGCCTACTAAA	ACCTAAACAAAACGTCACAACC
Aa19023	p2	(AT)6	TTGAAATTCTTTTCCGAAACAC	TCAAAGCGTTCCTAAATAAACAA
Aa19439	p2	(AT)9	ACGTTGACAACTATAGCTTCGG	TTTGCAAAATCCTCGTTAAAAT
Aa19817	p2	(AT)6	AACGCCCAAAATATGTAGAATC	ATGACGGCTCCTTTACAAATAA
Aa20267	p2	(TA)7	TTTGTAACAGCTACATTGCCAC	GAGGGTTATTAGAAAGCCGATT
Aa20682	p2	(TA)9	TTACGATTACAATTTTCCTGGG	AATATCCCCTATCGAAATACCG
Aa21026	p2	(AT)6	TTGCTTTGACCAAGCTTTTAAT	AAACATAGCTTTCCTAATCCCC
Aa21472	p2	(TA)12	TAGTTTTGAAATAAGCTCCCCA	CAGAAGAAAAATATTCAAGGCG
Aa00007	p3	(TCG)9	ATTATCACAGTTGTCGTCATCG	AACCGGTCTTTAACACCCTATT
Aa00023	p3	(GTA)13	TAAGGTATAGGGTGAAGCCAAA	CACAGGATTTTTAGGGTGTCAT
Aa00060	p3	(ATT)14	ACACCATCTAGTGCCCAGATAC	ATATGTGGCTTTGTTACGTTCC
Aa00139	p3	(CGG)5	GGTAAAGGAGGAAAAGGCTATG	TAAGTCCAAGTTTACCAGACGC
Aa00142	p3	(ATA)5	GTAGTTTGAAATCGGTTGGTTC	GTTCTGTTTCAGGACTTGGTGT
Aa00164	p3	(ATA)5	AATTAACCCTTTACGCTCACAA	TAATGATTTCCTGTTACTGGGG
Aa00170	p3	(GTT)8	AATATCTAGTTCGTGTTTGGGG	TGTTGAAAACAACAAAGTCTGG
Aa00175	p3	(ATA)5	TATAAAGCCGGGAATATTGAAA	CTTAGTCCATTCCAATAACCGT
Aa00210	p3	(ATA)6	AAATTCATGTTTGAAAACCGTC	TTCGCTAGCTGATAATGAAACA
Aa00247	p3	(AAT)5	AACATCGTCGAATTTACTTGCT	TTCAGATCTAATTTCTCGTCCG
Aa00296	p3	(CAA)5	TTATCCGCACAATTATATTCCC	GTTGTTGGAAATCTTGACAGGT
Aa00301	p3	(TTA)5	TAGTTACGTGTTGTCGTTCTGG	AGCAACCTCATTTATTACCCCT
Aa00332	p3	(ATA)5	TGCCAAGGACTATTATCCAAAA	CCGTACCTGTTTGTGAAATGTA
Aa00351	p3	(TGT)5	CGGTTTTCACAAACTCCATAAT	GTATCAATCAAAGCCTAGTGGC
Aa00368	p3	(TTA)5	CGATAAACTGGTTTTTGCTTCT	CCGGTTACATACAAAGTGTTGA
Aa00411	p3	(CCG)5	CAAAAGCGTAAGGCGTTATTTA	AAGGGATATGGAAAGAAAGGAA
Aa00430	p3	(TAT)5	AGACGAGTCGTTTCTACCTCAG	CTTTCCTAACATCCGAAGCTAA
Aa00493	p3	(GCC)5	GTTAATAACGGCTACTCCTCCC	GGGTAATAAGGTCTTTACCCGT
Aa00497	p3	(CGC)5	TTTTTGCTGATACCGCTATTCT	TACTTATGGGGAATTGGTAACG
Aa00532	p3	(TTA)5	GATAACGCCATTAACAGCTACC	TCATTGAGAATACGATATCCACC
Aa00603	p3	(GAA)6	CACTCAAAAGGCTCGTATTTTC	TCCAACCCTGGTAATTCTACAC
Aa00607	p3	(TAT)5	ACCGTTCAGAATAACCTAGCAA	CCCTTACACGTATTAGCTGTGG
Aa00612	p3	(TAA)7	TGGCAATACCTTGTGTGATAAA	TTGTTAGTCTTCAAGCCAGGTT
Aa00689	p3	(TCA)10	ATCGTCATCATCATCGTAATCA	TGCGCAAATTTAGTATTAGCAA
Aa00728	p3	(ATA)7	GGAATACCGGTTAATTGTCTGA	CTACGGATGTTACACCTTCGAT
Aa00736	p3	(GCT)7	AGAGATTGTAGACGAGCCTGC	GCTGATCTGTGACTCGTCCT
Aa00743	p3	(TTA)5	GGATACGTATTCGACCGTAAGA	ATCTCACCTCTTATCAACCCCT
Aa00773	p3	(TTA)5	CAACGAAAGCGTTAGAATGATA	AACGTCGGTATTCGTTAAACAT
Aa00804	p3	(AAT)6	CTTCCATCGCTTTATTGATAGC	TTTTAGGTTATCGAACGGCTTA
Aa00806	p3	(CAT)5	GCACAAGGAAATTATGGCTAAC	GGTACAGCATGTGTGTATCCTG
Aa00831	p3	(TAA)5	TTTCCTACATATCCTTTTCCGA	TGGAATAATTTGCCTTAGAAGC
Aa00854	p3	(CCG)8	AATCCACACAAATACAAGTCCC	GGTGGTGGTGGTAAAGGTAGTA
Aa00888	p3	(GAC)6	TATCACGCGTCATCATAAAGAG	AGCGAATTATATTATTGCCGAA
Aa00889	p3	(ATT)5	TTAATGGGTTTTGTAAAGTGGC	GTTTAAAAGCCACGATATGCTT
Aa00903	p3	(TAA)6	CGTTATCCATTATCCTCGATGT	ATGACCGACTGTAAAATGGTTT
Aa00914	p3	(ACA)5	GAAGCTCCATTACTGGTCAAAC	ATCGATGGGAGGTAGTAGGATT
Aa00940	p3	(TTA)5	TCATTACCTCGATTACGATTCA	CTCATTGTTGAAATAGCGTTCA
Aa00951	p3	(TAA)5	ATATATCACTATACCGGCCGAA	GGCCATACAAAAAGTTACGACT
Aa00955	p3	(CCG)5	CAATCTTATCTATAGCCGCCAC	TAAAGGCTTAATAGAAAGGGGG
Aa00966	p3	(GAA)9	GGTGGTCCGATTCTGTCTATAA	CTAAAGTAGGGAGGAACCTGCT
Aa00968	p3	(CTT)5	CAGGAAGAGAGCTGTTTTAGGA	TAAGGAGCAGATAAGACACCGT
Aa00985	p3	(AAT)5	AGTGCGAACGACCTTCTAAATA	CATTATTCTTTACGATCGGAGC
Aa00987	p3	(TTA)5	TTACGTAATTTTACCCGAAAGC	TATGGATCATGAATACAGGCAA
Aa01000	p3	(TAA)6	AATAATGGACTCGCGAAACTTA	TTTTTACTTATGGTTGTTGGGG
Aa01007	p3	(AAT)5	AATGTTATTGGTGTTACCTCGG	ATAGGTTAGCGTTTTGACATCG
Aa01017	p3	(GGC)5	AGTGGCTGTAATTGACGAGATT	CCCATTTCAATTTGACCTGTAT
Aa01022	p3	(TAA)5	CGATATAGGTGGATTCTTCAGC	CGACTTATCTTTACAAATCGGC
Aa01058	p3	(TTA)5	ACGGTAGCGATTTATTTAGGGT	GCAATTTTTAACCACCAGACAT
Aa01109	p3	(ATA)5	ACATCTACGGTTTTAATGGCCT	CACCCTCTCCTTCAAAAATACA
Aa01175	p3	(GTA)6	GGTCGTAGGACGTAGTTGTTTT	CCGCCTAAAGGTCTTAAAGATT
Aa01224	p3	(GCG)5	AAAGTAGCCGTAATTGACGAAA	CTATCCTTCGAATAGATGACGC
Aa01246	p3	(GAC)5	TGAACCTTTCTTAAGGTAGCGA	TATCCTTCTCTTCGTCATCGTT
Aa01268	p3	(TAC)6	TTGGAATACCGTTACGACTAGG	TTCAGACAATGGTAATGGTGAA
Aa01290	p3	(TAA)5	TGCCGGGTATATATTACCTACG	GGGTAAAAAGCACCCTAGATTT
Aa01311	p3	(TTA)6	ATCGAAGCGAGAATGAGAGTAG	GAACTGAAATCGCTTGAAAAAC
Aa01397	p3	(GAT)5	ACGAAGTTGTTAGCCTTTGTGT	AAGCAGGTATTCCAGAGTGGTA
Aa01424	p3	(GGC)6	AGCCGTAATCAACGAGATTTTA	AGAATAGTAAGGCGTTGTTTGG
Aa01430	p3	(TAC)7	AAAAGCCTCTACTATTGCATCG	TGGTAATTCGTCGTTTTTGTAA
Aa01554	p3	(TTA)5	AAAGGGGTAGGTTAGGATTCAA	TGTTAATCCCAAATGATCTTCC
Aa01630	p3	(TAT)5	ACGATAAAGTAACCTGAGGTGC	AACTGGCTAACGGATTAACAAA
Aa01651	p3	(ATT)5	ACCTACGCGTACTGACCTCTTA	GGGATATTATGACAAGCTGGAA
Aa01667	p3	(GCG)6	AGCTCTCCACTCCTACCCTAAG	TACCATTAAAAGTTTGCCGTCT
Aa01701	p3	(TGC)5	CCTTAACAAAATATGCCTCCAA	ACTTTCCTCTCCCTGTTCTTTC
Aa01707	p3	(GGC)5	CCTAATAAAGGCGAGCTGATAA	TCAAACTCTTTGAACGGGTAAT
Aa01786	p3	(CTT)6	AGCTCTATAACCGCTCCCTAGT	AAGGAATTATTTTAAGGCCTGG
Aa01787	p3	(CTT)6	GAGCCGTTTAAAGATACGTCAC	AAGTTTCTGGCTAACACGGTAA
Aa01802	p3	(CCG)5	GGGTACCATTTCCTTTATAGCC	AGGAAAGAAAGAATGGAAGGAG
Aa01813	p3	(TTC)8	GTTCTATATGCTCCTGCGATTC	ATAAAAGAACTAGGGGCTGGAG
Aa01815	p3	(CTT)9	AAGACACGTTACATAACTGGGG	TTAAGGTTGTCGGATTCTGTCT
Aa01836	p3	(ATA)5	TCATACCAAGATTTCAAAAATTCA	ACGGCGACATAAGAAACCTTAC
Aa01853	p3	(TAA)6	TATCCGCTATCGGTCTTTCTTA	GCAAAGCGGTTTTTATTATGAC
Aa01862	p3	(TTA)5	AATTAAATACCTGGAGGGCTGT	TCGGTTTGTTACTTATCGCTTT
Aa01874	p3	(CGG)5	AGAAAAGAGGAATCGGAGTAGG	TAATCTCGCCCGTAAATAAAGA
Aa01929	p3	(ATT)5	AATTGGGGAAACTTGAAAAGAT	TAATCCGTTCAATATCGGTAGC
Aa01941	p3	(TTA)5	CTTTATACCAAACGAAAAACGC	TTCGAAGCCTGTCGTAATAAAT
Aa02000	p3	(ATA)5	CGATTAAATATGTTACTGCCCC	GCCTACGTTACGACAATAAAGG
Aa02017	p3	(ATA)6	TTTGGAAACTGGAAGGAGTTTA	AGAGCCGTTTATTACCGTGTTA
Aa02024	p3	(ATT)5	ACGGTTTAAGTCGAAAAATTGA	TGTTATACCAGAGCCTTGTTTG
Aa02061	p3	(TTA)5	CCGTAAAGCGACTTTTACTACG	CGTTATCCGTTATCCTCAGTGT
Aa02064	p3	(TTA)5	TCCTTTTTACTTACGTATCCGC	TACGGCCGAAGATGTAGTAGTT
Aa02072	p3	(CGC)5	TAAATTAAGCCATCTCAATGGG	GATTATGTCCGATAAGAGCGAG
Aa02092	p3	(GTT)5	GGCCGCAACTATACTTACATTC	ATTAACGAGAGCCGCACTATAC
Aa02093	p3	(GCC)5	CCCTTTTCGGGTACTATCTCTT	AGAGGAGGAAAAAGGATGAAAG
Aa02159	p3	(ACA)11	CAGGCAAATTCGATGAAGTTAT	TGGAGGCTACGTCATCTTTATT
Aa02176	p3	(AAG)5	CGTATGTCTTGAATGCTGATGT	GAAGGGATAGAGTCGCTTGTAA
Aa02191	p3	(CTT)5	CCATCTTAGCTTCATAGTCGCT	AAGAATTCCCCGTTTTTATGTT
Aa02246	p3	(TTA)5	ATTGAAATCGGTTGAGTTTACG	GGTGGTATAACATTCGCAATTC
Aa02262	p3	(AAG)5	AGCAATTACAACTTTCATGGAGA	CTCGAAATAACAGGCAGTTTGT
Aa02300	p3	(GAT)5	GGATGGATTAACTCTTGGATGA	ATAAGCCCTCACCTGTAGCATA
Aa02338	p3	(TAA)5	CTTGCGATATGAAATGTGCTAA	GAGGATTTTTCTGCGTTTAATG
Aa02342	p3	(TTC)10	ATGACTGGGGAGAGGGTTATAC	CATCAACTACCGCCATTAACTT
Aa02378	p3	(TTC)8	AGGGGTATTATCCAAGCGTTAT	TATAGATTGGGCCAACATTAGG
Aa02394	p3	(CGC)6	AGGATTGCTAGGTGCAGTTTAG	GCGGAGAAGGAGTAAGGTTTAT
Aa02404	p3	(TTA)5	TTAGCTTATCCGACTGAAACTCT	CTTATTCAAACGTGGAACGAAT
Aa02438	p3	(AAT)5	TTTTTCCACGTTATTGGATTTC	AAGACTTATGGTTTGGGGAGTT
Aa02447	p3	(GCG)5	GTAATAAAGGAGATGTCGCTCG	AACCGTATCCCCATTTTACTTT
Aa02477	p3	(CGC)5	CCCTACTTTTATTTTCCGCTTT	TTAGCAGGTAAGTTGAGGGAGA
Aa02487	p3	(TAT)5	ATGAAAAGCAGTTCAATTCGAT	AATTACCGAGTTTAATTCATCGTT
Aa02541	p3	(AAT)5	ATGTTACCATGCACTTGACAAA	CAACTGCCTAAACCAATTGAAG
Aa02555	p3	(TTA)5	TTATGAATTACGTTTTACCGGC	CTTTCCCGACAATGTTTGTAAT
Aa02564	p3	(TTA)5	TAATAGTTTCACCGGGATGTTC	AGGAGTTTCTTAATTGGAAGCC
Aa02582	p3	(TAA)6	TTAAAACGCGGCTTATAATTTG	GAAACCAAAACATTTCCCATTA
Aa02583	p3	(GCG)6	attgatagtggtggtaaaggca	TAAAACCCGAATTTCAAGACAC
Aa02594	p3	(CGC)5	TGTATCATTATCGGTTCAAGCA	TGATAGTGGTGTTGTAAGTGGC
Aa02631	p3	(ACT)5	CACCAAGTCTTGAAATCAAAAAG	CTGAGGTTGTTGGTTGAAGTTT
Aa02651	p3	(AGG)5	AGGTTTATAACCTTAGGAGCCC	GCCACCGTCATTACTTCTTTAC
Aa02652	p3	(TTG)6	CCCCAACTCCTTTTGTAATGTA	ACATATTAATCGGGTGTGTGGT
Aa02665	p3	(TTC)5	CTCCTCCTGTCCTTCCTATTCT	CGATTGAAATGAAATTCAGACA
Aa02671	p3	(CAC)6	ACCCATCTTTGATCTACTCACG	AGGTCTGACATTCCATACTTGC
Aa02676	p3	(GCC)5	TAAAAATAAAACTGCAAGGCGT	CTTCGCTCCTTTCCTTAAAAGT
Aa02734	p3	(CTT)5	TCCTCAGTCCTTCATCCTTTTA	TCCAAAAATCCTGAATTTCATC
Aa02768	p3	(AAT)6	AATTTAAATCTGGATGCTTTCG	TGCGTTTCTCTTTTCTCATTTT
Aa02795	p3	(ATT)5	AGAAATTATGGAAGGAATCGGT	TCTTGAATCGATGCTTTTCTCT
Aa02830	p3	(GTC)6	TTCGGAATCGAATTAGTTAGTGA	ATAATTTGGCAAGTTGAAATCG
Aa02841	p3	(CTT)5	CTTCAACTCCCACTTCAACTTT	CTAAATCCATACGTCCAAAAGG
Aa02860	p3	(TTA)5	ACATTGAAGCCCGTTATGATAC	CAGATGGGTCCCTTACAAATAA
Aa02869	p3	(AAT)5	AAATGTTCAATTCAAATCCTCAA	GTATAACGGATTTTTCGTTGGA
Aa02878	p3	(TAT)6	TCATTTGTACCCTGAAAATGGT	CTTTGCGGAAAATCAAAATAAC
Aa02901	p3	(ATA)5	ACATTAGTTATGCCGGTAATCG	ACGATAGGCGTGAGGTAAACTA
Aa02924	p3	(ATA)8	ATTAGGCTTTTCCAATGTCTGA	AACAAATCACCTCTATTTCGGA
Aa02946	p3	(TCG)5	GGAAGAAGGAGAACAGGTAACA	TAACTATTTCGCTGTGGGAACT
Aa02950	p3	(ATT)5	TTGAGGTAACGTTCCAATTTTT	TTAACGTGACAACAAACGTCTC
Aa02983	p3	(TTA)5	CTTTTTCGAATTAACATCCGAC	CTTTATTCTCGACGTTACCCTG
Aa02995	p3	(TAT)7	ATAAACATTTCGTGCAGGTTTT	AGCACTTGGCCATACAAATTAC
Aa02999	p3	(ATT)5	TACGTCTTATATTTGTCGCTGC	TATCCTTCATATTTGCCAGCTT
Aa03070	p3	(CTT)5	CACCAAAACACCAACTTCCTAC	ACGGGGTAGTCGTAGACTTTTT
Aa03089	p3	(AAT)5	AACGATTTCGGTGCTTAAGATA	TATGTATTGGATTTTGCTGGTG
Aa03111	p3	(ATT)5	TAAGCCTTTTACCATCGCTTTA	AAAAGCTCTCTTCAACGACATC
Aa03132	p3	(TAT)5	TTTCGGTGAACTCTTTTCACTT	TCCAGCCTTAACAGAGTTTTTC
Aa03148	p3	(CCA)6	ATCCTTGTGACCATAACGGTAG	GAACTTATGTTCGATCTTTCGG
Aa03157	p3	(ATT)5	ACAAATTAGTGTGGAAACCAGC	AAACTTAGCGGTTTACGATTGA
Aa03169	p3	(ATA)7	AACGACTATAGCCAACTGGTGT	GGGAATTCTTCGCCTTATTAGT
Aa03219	p3	(CGG)5	ATAAATACGAATCGCGGAATAA	GTTAACAGCTCCACTTCCTCAG
Aa03240	p3	(ATA)5	GTAATACAGCTTCGACCTACGG	TCTGTATCGCCAGAGTATGTTG
Aa03253	p3	(TGT)14	ATACCGAACTGTGAAAACCATC	TTTCCGAAGGGTATGTAGCTTA
Aa03278	p3	(TAT)15	GAAAGGATTTTAATTATCGGCA	ACCTTTATACCAAAACCACGCT
Aa03315	p3	(ATT)6	GAAGGTAATTTATTCATGGCGA	GCCAAATTTACGTTATCCCTAA
Aa03324	p3	(GGT)5	GAGAAGTAGAAAAGGGGAGGAA	CCTGCCATTAAATAAATTACGC
Aa03332	p3	(AAT)5	TCCGAAGCTAATGGTAATAGGA	TTTCGAATAGGTTTCTCATTGC
Aa03341	p3	(CTA)5	ATCTAGGCTCTACCTATTCCCG	ATGCAAGTTGACTAAAATCGCT
Aa03355	p3	(ATA)5	CGACGGAAATACCAAGTTTATT	TGATGAACGAAATGAAGCATAA
Aa03369	p3	(TAA)5	AAATAATAGGGAGTCGACGGTT	TTAGATGAATTTCGCCAAAGAT
Aa03399	p3	(GGC)5	TACTCCCCCTAAAAACTTGGAT	GCACCATATCCTTTATCATCGT
Aa03446	p3	(AAT)5	TTGTATTAACGGGAAAATGGAG	CCATGTCTTGCTGTATGATCTG
Aa03508	p3	(ATA)5	TACGGTAATATAGATCGCCAGC	CAATTATTTTGGTACCCACGTT
Aa03535	p3	(AAT)5	TATTTATCACCCGTAAAGACCG	TTTTCCCTTTGATAACCATCAC
Aa03542	p3	(TAA)5	AACGACTAAGCGATAAATAATTGG	TGGTACGCGAATATTTCCTAGA
Aa03573	p3	(CAG)6	AGGCAGATTTCATAGCAAACAT	CCTGTTCCTCTCTTTCTGACAC
Aa03599	p3	(TAT)5	ATAAATATCCGACCATGAGGTG	TCTTCCGTTATCAGTTTCGTTT
Aa03618	p3	(TAT)5	GCATCTAAACATCAACGTCAAA	AATAGTAGTCGCCTTACGGACA
Aa03668	p3	(GTG)5	TATATTCCGTAAGCAAATTCGG	AGAAAGGGGTTACGTCGTTATT
Aa03680	p3	(GTT)5	AAGTTGTTAATATCGTGGTCGG	CCGAGTAACCCCTACTTAAAGG
Aa03806	p3	(TAA)6	ACGGAGCGGTATAGATACGTTA	CGAATACCGGGATGTTTTATTA
Aa03821	p3	(GCG)5	AAGGAAAAATGGTGGTAGCTTT	TTAAACCATTTCAATGGGTAGG
Aa03850	p3	(CCA)5	CTACCTACACCAAATCTCTGCC	GAGGTTCCTAATTGCCTTCTTT
Aa03915	p3	(GGC)5	TACGAGATAGCGAGGGCTAATA	AGCCGCTTTAATATGTAGGTCA
Aa03920	p3	(TAA)5	GATGGCGATAAAAGAGATAACG	GATAACGCATAAAAACCAAACC
Aa03922	p3	(ATA)7	TTAACCGTTATGCCAAAACCTA	CCTATTCATAGCGATGGAGAAA
Aa04038	p3	(TTA)5	TAGAAAAAGGGTGCCAAGATAA	ACGTTAACGCCAATAAAGCTAA
Aa04040	p3	(GCC)5	TATGATTCGGTAACGTGTATGC	TAGGAGTGGAGACGAATAAGGA
Aa04048	p3	(GCT)11	ATGTGGGATAAATGAGATCGAG	CAGTGGACGAGATTGAGTACAG
Aa04091	p3	(TTC)5	CACCATCTTAGCTCTATAGCCG	GGTTACTTTCCTCAAAAAGCCT
Aa04143	p3	(TAT)5	CAGATATATGTGATCCGGCTTT	AGCTTCATCGATGCTATCAAAT
Aa04182	p3	(CCG)5	CCATAGTTTAACATCCCCTGAA	GAAAAAGAGGGGGAAAAGAGTA
Aa04199	p3	(TAT)5	ATTCCATTTAGCACTCATTTGG	AAACGAAAGATGTCCGATTAAA
Aa04209	p3	(CTC)6	CGATAGCAACGTTATCAATGAA	ATGGGTCATTTTTCGTATCAAC
Aa04288	p3	(AAG)5	CAACGGATACCGTAATCTCTTC	GCATGCACTATCCGTATACCTC
Aa04400	p3	(TAA)5	ACGCCTAAAGTCTGACCTATCA	TTCGTTTACTATATTCGGTGGG
Aa04421	p3	(AAG)9	TATTGTAAAGGGACTAAGGCCA	AAGAGTGTCTTTGCGGGTAATA
Aa04429	p3	(TAA)5	AAACTTTGGCCATTCTTAATCA	CCCCCTGAAACCTTCTATTTAC
Aa04477	p3	(TTA)5	TACTGACGTTTCAAATATCCCG	GGATTTAAGGAATTTGACTTCG
Aa04483	p3	(GGC)5	TGGTGGTGGTAATGATACTGTG	CCTCTTACCAAGTGCATAGTCC
Aa04518	p3	(AAT)5	TAAGTACGGTTGACCTCTCGTT	CCGTTCTTGAATATTTAGCGTC
Aa00869	p4	(TTTA)6	ATAGTTTCTTTTGCGCGTTAAG	GGAGCCAGTATAGGTGGTGATA
Aa00977	p4	(TATT)6	GCGCTTCAAGTTTTAGAAAAGA	TAAATAAGGCCTCTAAGTGCGA
Aa01048	p4	(AATA)7	ATGGATAGCCAAAGAAGGGTAT	TGATTTATTGATTCATCGATTTATTG
Aa01096	p4	(TTTA)9	TTATTACAAACACCCGCATGTA	CCATGAAAATCTTTTTGTGGAT
Aa01155	p4	(TATT)5	ATCTTTTCTTGTGACCCCTTTT	TTCGTAGGCGAAGGCTATATTA
Aa01388	p4	(GAAA)5	TGATGAAATGAAGAAATGAAAAA	TTCATTCAATGGTTTTGTGTTC
Aa01499	p4	(TATT)9	CTCAGTGGAGCCTTTAGACTTG	CAAAGTATAGTTGAAGGCCTCG
Aa02112	p4	(ATAA)5	TGCTGGTCTGCACTATAATTTG	CATTGTAACCAAAGGCCTACAT
Aa02556	p4	(AATA)6	TAGCCAAAGAAAAGAATCCAAG	GCATCCAGAAAACAGCACTTAT
Aa02571	p4	(TAAA)5	ATTGGTATATTCAACGGATTGC	TCATATCACTTGCGTTATGAGC
Aa02678	p4	(GTAG)5	CAGGATTAAACAAGCCGATTAG	CACAAAAGTGTCGATATGAGGA
Aa03064	p4	(TATT)5	ATTGAAATTTTGGTTCGTTTTG	CGGCTTAAGGATAAATGAAGAA
Aa03188	p4	(ACGG)6	GGAGTACCGAGTACCTGATTGA	TCTTTTACACACAAACTCCGTG
Aa03583	p4	(TTTG)6	GACGTGTGGAGAGTTGTGC	CGGATACCCAGGTAGGTATGTA
Aa03619	p4	(TATT)5	AGACGTTCAATTCTTTATGCGT	ACTAAGCGTATAGTATGCCGGA
Aa03801	p4	(AATA)7	AAGGCTCTGCTAAGTGTATGGA	CCCTTCAGATTTTGTTACTTGC
Aa03831	p4	(AAAT)5	GAAGTTTAAAGGACCCGCTAAT	TACTTGTGCTAATATGGCCCTT
Aa03975	p4	(TTTA)5	CTGGCCGAGGTAGTGTTTATAG	GTGGATTTACATTGGCTTGAAT
Aa04191	p4	(CTAT)5	CTACCTGTAGCGTGCACTTTC	CCTCGAGTTTCGATGTTATGTT
